# Supplementary material for: Gene Set Based Integrated Methylome and Transcriptome Analysis Reveals Potential Molecular Mechanisms Linking Cigarette Smoking and Related Diseases
Source: OMICS. 2023 May 17;27(5):193–204. doi: 10.1089/omi.2023.0028 (PMC10254975; doi:10.1089/omi.2023.0028)
Supplement: Supplemental data [file Suppl_TableS1.xlsx]

## Sheet: Sheet1
Table S1: List of 237 cigarette smoking related CpG sites identified in this study with genome-wide significance of P-value <6.5e--08, their genomic locations, corresponding genes, coefficients, standard error (SE) and P-values.
ProbeID	Chromosome	Position	Genes	Coefficients	SE	P-value
cg05575921	chr5	373378	AHRR	-0.162634	0.00544462	3.41381e-142
cg21161138	chr5	399360	AHRR	-0.0636392	0.00300887	6.44709e-83
cg03636183	chr19	17000585	F2RL3	-0.0728614	0.00359599	3.06486e-77
cg26703534	chr5	377358	AHRR	-0.0530719	0.00270812	4.60599e-73
cg17739917	chr17	38477572	RARA	-0.0846064	0.00433612	1.56556e-72
cg01940273	chr2	233284934		-0.0719186	0.00369759	3.79991e-72
cg21566642	chr2	233284661		-0.0499417	0.00275372	4.11193e-64
cg25648203	chr5	395444	AHRR	-0.0462521	0.00308908	4.6552e-46
cg05086879	chr22	39861490	MGAT3	-0.0418354	0.002984	4.83554e-41
cg00045592	chr1	160714299	SLAMF7	-0.0476216	0.00340896	8.78071e-41
cg02738868	chr14	74221164	ELMSAN1;ELMSAN1	-0.0168869	0.00135096	1.64158e-33
cg03329539	chr2	233283329		-0.0390897	0.00317348	1.19305e-32
cg18110140	chr15	75350380		-0.0511907	0.00418905	3.41752e-32
cg24859433	chr6	30720203		-0.026075	0.00215046	9.45206e-32
cg24797066	chr20	48407084		-0.0217056	0.00181499	5.54554e-31
cg23079012	chr2	8343710		-0.0321609	0.0027275	3.24625e-30
cg09338374	chr22	39888390		0.029083	0.00248914	9.96358e-30
cg07741821	chr7	26577897	KIAA0087	-0.0377189	0.00343156	1.13781e-26
cg15159987	chr19	17003890	CPAMD8	-0.0255122	0.00232896	1.6493e-26
cg10765427	chr19	17005225	CPAMD8	-0.0265798	0.00243572	2.49503e-26
cg15342087	chr6	30720209		-0.0217359	0.00199837	3.54642e-26
cg26673040	chr2	67157193	LOC101060019	-0.0271092	0.00249838	4.58506e-26
cg17087741	chr2	233283010		-0.0212652	0.00198544	1.80634e-25
cg17547179	chr7	45068955	CCM2	-0.0219477	0.00211772	5.05357e-24
cg21611682	chr11	68138269	LRP5	-0.0257519	0.00248996	6.19964e-24
cg05284742	chr14	93552128	ITPK1	-0.0206683	0.0020034	7.90006e-24
cg07251887	chr17	73641809	LOC100130933;RECQL5	-0.0298912	0.00292992	2.32161e-23
cg14753356	chr6	30720108		-0.0410506	0.0040628	5.79315e-23
cg14391737	chr11	86513429	PRSS23	-0.0465308	0.00460835	6.17907e-23
cg25189904	chr1	68299493	GNG12	-0.0580493	0.00576092	7.48516e-23
cg19885130	chr11	68146832	LRP5	-0.0611715	0.00620797	5.79366e-22
cg01901332	chr11	75031054	ARRB1	-0.0376927	0.003889	2.49818e-21
cg14712058	chr19	16988083	SIN3B	-0.0189406	0.00197059	5.13599e-21
cg16841366	chr2	233286192		-0.050029	0.00522522	7.14917e-21
cg05157376	chr1	92781750	RPAP2	-0.0428071	0.00450856	1.45163e-20
cg07390844	chr18	72935911	TSHZ1	-0.0365638	0.00388403	2.95457e-20
cg14624207	chr11	68142198	LRP5	-0.0204311	0.00218035	4.31745e-20
cg08709672	chr1	206224334	AVPR1B	-0.0330414	0.0035464	6.89525e-20
cg17287155	chr5	393347	AHRR	-0.0158168	0.00170196	8.46552e-20
cg04885881	chr1	11123118		-0.0352537	0.00380127	9.99133e-20
cg19859270	chr3	98251294	GPR15	-0.0136569	0.00150415	5.32069e-19
cg09834951	chr19	1265877		-0.0190528	0.00210506	6.77914e-19
cg09578155	chr11	68141470	LRP5	-0.0180094	0.00200015	1.00935e-18
cg19572487	chr17	38476024	RARA	-0.0307623	0.00343951	1.67715e-18
cg04551776	chr5	393366	AHRR	-0.0221408	0.00249148	2.70941e-18
cg12803068	chr7	45002919	MYO1G	0.0794355	0.00901347	5.00429e-18
cg24090911	chr5	400732	AHRR	-0.0308924	0.0035192	6.67471e-18
cg09935388	chr1	92947588	GFI1	-0.0657765	0.00750102	7.20449e-18
cg03450842	chr10	80834947	ZMIZ1	-0.0218542	0.00249842	8.62616e-18
cg17738628	chr15	67155520		-0.0244203	0.00279184	8.64018e-18
cg06644428	chr2	233284112		-0.0589857	0.00675914	1.02062e-17
cg09022230	chr7	5457225	TNRC18	-0.0284749	0.00332311	3.7158e-17
cg10750182	chr10	73497514	C10orf105;CDH23	-0.0188229	0.00220781	5.26954e-17
cg07986378	chr12	11898284	ETV6	-0.0335997	0.00394808	5.95694e-17
cg25001882	chr14	78619077		-0.0174512	0.002057	7.37896e-17
cg16547579	chr20	4954333	SLC23A2	-0.0195594	0.00232082	1.15644e-16
cg00475490	chr11	86517110	PRSS23	-0.0294518	0.00356443	4.28498e-16
cg21322436	chr7	145812842	CNTNAP2	-0.0223003	0.00270619	5.10098e-16
cg26271591	chr2	178125956	NFE2L2	-0.0439375	0.00537983	9.05531e-16
cg14580211	chr5	150161299	C5orf62	-0.025517	0.00314196	1.2917e-15
cg25845814	chr14	74224613	MIR4505;ELMSAN1	-0.0131937	0.00163084	1.64468e-15
cg06421013	chr20	19194143	SLC24A3	-0.0342257	0.00423799	1.83539e-15
cg24211550	chr17	38758156		-0.0368923	0.00458985	2.46155e-15
cg00501876	chr3	39193251	CSRNP1	-0.0193314	0.00241769	3.39568e-15
cg21733098	chr12	127931219		-0.0619874	0.00776994	3.89595e-15
cg02451831	chr7	26578098	KIAA0087	-0.0249869	0.00313917	4.47445e-15
cg17419818	chr8	103120736	NCALD	-0.027422	0.00346525	6.36075e-15
cg05547483	chr7	80741676		-0.0462371	0.005848	6.70443e-15
cg03461577	chr11	33901166	LMO2	-0.0240457	0.0030474	7.56284e-15
cg12513616	chr5	177370977		-0.0175918	0.00224736	1.21386e-14
cg05460226	chr17	8804279	PIK3R5	-0.0340367	0.00435	1.2438e-14
cg17651613	chr8	143111540		-0.0432933	0.00559495	2.37588e-14
cg03384915	chr19	16986822	SIN3B	-0.0166778	0.00217812	4.32611e-14
cg16522223	chr22	43400443	PACSIN2	-0.0139386	0.00182388	4.82087e-14
cg15806304	chr10	119000083	SLC18A2	0.0164935	0.00216837	6.27269e-14
cg26332838	chr12	55840205		-0.0141117	0.00185934	7.09293e-14
cg25949550	chr7	145814306	CNTNAP2	-0.0154247	0.00204958	1.1292e-13
cg02978227	chr3	98292027		-0.0125595	0.00167917	1.57817e-13
cg04182427	chr7	32315577	PDE1C	-0.0244429	0.00328943	2.24307e-13
cg11207515	chr7	146904205	CNTNAP2	0.0393026	0.00532419	3.18229e-13
cg06053307	chr6	111873688	TRAF3IP2-AS1	-0.0325549	0.00442957	4.01024e-13
cg25305703	chr8	128378218		-0.0344992	0.0046971	4.14533e-13
cg24556382	chr4	174173455	GALNT7	-0.0316322	0.00436198	8.00058e-13
cg22222502	chr5	150161551	SMIM3	-0.0183103	0.00253109	9.05439e-13
cg05009104	chr7	45002980	MYO1G	0.0374478	0.00518724	1.00545e-12
cg01692968	chr9	108005349		-0.030824	0.00427939	1.1271e-12
cg09010260	chr12	54842484	LOC102724050	-0.032492	0.00452092	1.25909e-12
cg26963277	chr11	2722407	KCNQ1OT1;KCNQ1	-0.0101312	0.00140965	1.25924e-12
cg15474579	chr6	36645812	CDKN1A	-0.0216227	0.00301517	1.40485e-12
cg11902777	chr5	368843	AHRR	-0.0170282	0.00237521	1.42616e-12
cg00977926	chr5	53411883	ARL15	0.0223173	0.00312863	1.83011e-12
cg16470128	chr3	12466092	PPARG	-0.0216762	0.00304251	1.94512e-12
cg06362176	chr9	127048628	NEK6	-0.0118209	0.00166041	2.01619e-12
cg23916896	chr5	368804	AHRR	-0.0507071	0.00713937	2.26446e-12
cg24838345	chr8	125737353	MTSS1	-0.0241515	0.00341477	2.78109e-12
cg05753553	chr17	2689486		0.0233303	0.00330526	3.06449e-12
cg01899089	chr5	369969	AHRR	-0.0193307	0.00274095	3.19296e-12
cg04700809	chr10	80954519	ZMIZ1	-0.00996136	0.00142215	4.43716e-12
cg17439633	chr11	57176260	SLC43A3	-0.0247232	0.00356591	7.19713e-12
cg19701538	chr16	17474952	XYLT1	-0.0273625	0.00395545	7.99316e-12
cg10041129	chr11	117685550		-0.0130639	0.0018888	8.05645e-12
cg20295214	chr1	206226794	AVPR1B	-0.018183	0.00263504	8.976e-12
cg22851561	chr14	74214183	C14orf43	-0.0258726	0.00377387	1.21216e-11
cg19798735	chr7	110730805	IMMP2L;LRRN3	-0.0182719	0.00266658	1.24128e-11
cg19089201	chr7	45002287	MYO1G	0.0129859	0.00189837	1.34144e-11
cg04009575	chr1	160714382	SLAMF7	-0.0201658	0.00294867	1.35605e-11
cg18522582	chr2	223915743	KCNE4	-0.0408224	0.00597796	1.45084e-11
cg20832643	chr6	111873828	TRAF3IP2-AS1	-0.0197096	0.00289046	1.55054e-11
cg26856289	chr1	24307516	SFRS13A	-0.0217403	0.00319469	1.69892e-11
cg05934812	chr5	334322	AHRR	-0.0179735	0.00265481	2.14223e-11
cg15415882	chr3	194925340	XXYLT1	-0.0204979	0.00302794	2.15065e-11
cg13772414	chr2	222383060	EPHA4	-0.0174202	0.00257727	2.30407e-11
cg17372101	chr7	147500722	CNTNAP2	0.0248625	0.00369291	2.74769e-11
cg01208318	chr14	106329652		-0.0439917	0.00655302	3.11992e-11
cg26992381	chr3	71478152	FOXP1	-0.0249731	0.00372926	3.48073e-11
cg15198407	chr10	80841737	ZMIZ1	-0.0123921	0.00185339	3.72536e-11
cg21163477	chr16	17439164	XYLT1	-0.010564	0.00158312	4.06287e-11
cg01765406	chr2	129231478		-0.0157084	0.00235721	4.30724e-11
cg06708913	chr12	90274556		-0.0101945	0.00153495	4.98475e-11
cg22585799	chr10	121543364	INPP5F	-0.0398647	0.0060452	6.76859e-11
cg07058086	chr8	29120186	KIF13B	0.0528581	0.00801583	6.77804e-11
cg15187398	chr19	2093896	MOBKL2A	-0.0206518	0.00314605	8.21966e-11
cg08902828	chr5	400832	AHRR	-0.0223783	0.00341091	8.40985e-11
cg03686998	chr14	106330224		-0.021786	0.00332336	8.70667e-11
cg23025288	chr2	129278724		-0.0209488	0.00319921	9.12444e-11
cg04061293	chr12	90341279		-0.0235323	0.003596	9.36928e-11
cg05824218	chr17	38499096	RARA	0.0122357	0.00189013	1.4713e-10
cg04003530	chr12	127981035		0.0426716	0.00661048	1.65293e-10
cg12075928	chr8	141801307	PTK2	-0.0341019	0.00530391	1.94354e-10
cg21774980	chr20	34090548	CEP250	-0.0109174	0.00170133	2.10508e-10
cg08972170	chr7	30185776	C7orf41	0.029122	0.00454357	2.20649e-10
cg07812250	chr16	15601462	C16orf45	-0.0297359	0.00464823	2.38367e-10
cg27241845	chr2	233250370		-0.0240969	0.00376836	2.42467e-10
cg12806681	chr5	368394	AHRR	-0.0203528	0.00318389	2.45732e-10
cg04487595	chr1	25346057		-0.0205724	0.00323485	3.01945e-10
cg25197654	chr8	21914006	DMTN	-0.0188662	0.00296879	3.11135e-10
cg11683390	chr1	25361490		-0.0265532	0.00418307	3.2519e-10
cg16260976	chr5	134816424		-0.0180941	0.00285093	3.27276e-10
cg27537125	chr1	25349681		-0.0132355	0.0020929	3.77262e-10
cg21026639	chr12	54656343	CBX5	-0.0217214	0.00343612	3.83188e-10
cg23535194	chr8	29266207		-0.0179318	0.0028477	4.46451e-10
cg25290553	chr2	129146270		-0.0189771	0.00301558	4.57482e-10
cg03715305	chr19	5894715	NDUFA11	0.0145316	0.00231296	4.87764e-10
cg20543544	chr10	81003657	ZMIZ1	0.0387411	0.00617017	4.99728e-10
cg23162675	chr7	154990285		-0.012202	0.00194445	5.10684e-10
cg04414766	chr3	22412963		0.0531248	0.00847031	5.21535e-10
cg23594345	chr14	106329607		-0.0466416	0.00747012	6.20509e-10
cg10179300	chr5	14147618	TRIO	-0.0189624	0.00305512	7.7895e-10
cg04956244	chr17	38511592	RARA	0.0107595	0.00174203	9.38197e-10
cg15310518	chr14	106330520		-0.025504	0.0041403	1.03726e-09
cg22702259	chr17	38490520	RARA	-0.008543	0.00139172	1.18202e-09
cg13193840	chr2	233285289		-0.0305316	0.00498526	1.28748e-09
cg20174472	chr20	61283288	SLCO4A1	-0.0110206	0.00180197	1.35583e-09
cg09006487	chr3	72424982	RYBP	-0.0156702	0.00256466	1.40418e-09
cg07045119	chr20	19194540	SLC24A3	-0.0155565	0.00254687	1.42086e-09
cg16611234	chr11	58870075		-0.0308381	0.00505832	1.52381e-09
cg23068081	chr2	109268809	LIMS1	-0.0177714	0.00291645	1.55174e-09
cg08149865	chr8	21914600	EPB49	-0.0199144	0.00328115	1.79481e-09
cg08208903	chr12	90341154		-0.0134808	0.00223869	2.38727e-09
cg04180046	chr7	45002736	MYO1G	0.033874	0.00563259	2.50122e-09
cg20328799	chr2	120985492		0.0194125	0.00323173	2.60918e-09
cg16255816	chr17	39889811	HAP1	-0.0164325	0.00274147	2.81587e-09
cg01462343	chr6	90847416	BACH2	-0.0208786	0.00348536	2.87786e-09
cg12547807	chr1	9473751		-0.0147379	0.00246487	3.07611e-09
cg10062919	chr17	38503802	RARA	-0.00942355	0.00157928	3.30659e-09
cg15228441	chr17	78829930	RPTOR	-0.0237383	0.00398117	3.39261e-09
cg26529655	chr5	424371	AHRR	-0.00878462	0.00147421	3.46915e-09
cg14120703	chr9	139416102	NOTCH1	-0.0113675	0.00190981	3.60934e-09
cg18754985	chr3	98237750	CLDND1	-0.00679896	0.00114294	3.6848e-09
cg00073090	chr19	1265879		-0.0132003	0.00222426	4.00158e-09
cg13185177	chr3	194119885	GP5	0.0282302	0.00475782	4.03166e-09
cg07667906	chr14	106329752		-0.0290704	0.00493024	5.01356e-09
cg25054107	chr20	43201588	PKIG	-0.0102162	0.00173784	5.56003e-09
cg12919873	chr21	38929815		-0.0294144	0.00500749	5.71114e-09
cg17342080	chr1	9474427		-0.0321952	0.0054927	6.14781e-09
cg10190813	chr7	48018530	HUS1	-0.0115083	0.0019653	6.35596e-09
cg12828729	chr5	134823969		0.0183267	0.00314253	7.30459e-09
cg14389122	chr15	74945851	EDC3	-0.012044	0.00206536	7.32305e-09
cg01307360	chr7	32334947	PDE1C	-0.0149709	0.00256858	7.4484e-09
cg13849276	chr17	41328544	NBR1	-0.0329621	0.00565696	7.52014e-09
cg14214717	chr20	5466839		0.0109066	0.001874	7.82495e-09
cg10258214	chr14	106330534		-0.0323407	0.00557781	8.87987e-09
cg16119613	chr12	127762762		-0.0242639	0.00418728	9.0576e-09
cg03936075	chr6	11370479	NEDD9	-0.0202027	0.00349116	9.47777e-09
cg25748521	chr7	139366758	HIPK2	-0.0100635	0.00173937	9.54017e-09
cg03517919	chr1	10398268	KIF1B	0.0189337	0.00329522	1.19966e-08
cg15916554	chr15	31508820		-0.0139529	0.00242968	1.22118e-08
cg11660018	chr11	86510915	PRSS23	-0.0155319	0.00270604	1.24213e-08
cg26718213	chr2	241976080	SNED1	0.0466329	0.0081344	1.29239e-08
cg23161492	chr15	90357202	ANPEP	-0.0329217	0.00574502	1.30964e-08
cg01731783	chr14	74211788	C14orf43	-0.00943322	0.00165312	1.50328e-08
cg26337070	chr2	85999873	ATOH8	-0.0191833	0.00336219	1.5093e-08
cg22551157	chr12	66342368	HMGA2	-0.0199019	0.00349619	1.62645e-08
cg24688690	chr5	345850	AHRR	-0.0101675	0.00179241	1.8212e-08
cg00512459	chr15	88266173		-0.0148739	0.00262246	1.82955e-08
cg11931220	chr12	49276387		-0.0160916	0.0028411	1.91285e-08
cg15396830	chr4	90224479	GPRIN3	-0.042399	0.00748949	1.94258e-08
cg09303399	chr14	106330947		-0.0230883	0.00408076	1.97903e-08
cg15885703	chr11	118094830	AMICA1	-0.0273399	0.00483494	2.01513e-08
cg10814005	chr14	91711041	GPR68	-0.0155037	0.00274528	2.09917e-08
cg16758086	chr1	6173356	CHD5	0.0151289	0.00268002	2.12688e-08
cg26361535	chr8	144576604	ZC3H3	-0.0237179	0.00420268	2.14553e-08
cg18268027	chr3	4818913	ITPR1	-0.0172931	0.00306688	2.20527e-08
cg11555067	chr2	99081350	INPP4A	-0.0138464	0.0024575	2.25938e-08
cg21380990	chr22	43403980	PACSIN2	-0.0253033	0.00451388	2.65454e-08
cg23973524	chr19	18873222	CRTC1	0.0191077	0.00341072	2.70583e-08
cg19802390	chr1	2840177		0.0319166	0.0057325	3.28284e-08
cg20481941	chr16	80604148	LINC01227	-0.0132487	0.00238071	3.33122e-08
cg19719391	chr4	26789915		0.0151932	0.00273208	3.40556e-08
cg08282118	chr17	38480483	RARA	-0.00748419	0.00134862	3.63138e-08
cg04039397	chr3	111260783	CD96	-0.0334115	0.00604076	4.02361e-08
cg13184736	chr1	68299409	GNG12	-0.0254855	0.00461396	4.19333e-08
cg08763102	chr4	3079751	HTT	-0.0107674	0.0019496	4.209e-08
cg10951873	chr1	25254746	RUNX3	-0.00755644	0.00136916	4.29902e-08
cg11581285	chr11	33901181	LMO2	-0.0216293	0.00392077	4.35805e-08
cg18146737	chr1	92946700	GFI1	-0.0250441	0.0045424	4.43511e-08
cg01744331	chr11	2722358	KCNQ1OT1;KCNQ1	-0.00786566	0.00142679	4.44935e-08
cg12734136	chr14	106331073		-0.012247	0.00222294	4.53585e-08
cg00621302	chr5	150159900	SMIM3	-0.0107389	0.00195341	4.84137e-08
cg27271698	chr14	106330538		-0.032927	0.00599328	4.93638e-08
cg10420527	chr11	68138505	LRP5	-0.0116872	0.0021319	5.2711e-08
cg26764244	chr1	68299511	GNG12	-0.0240666	0.00440122	5.68961e-08
cg23351584	chr11	86512100	PRSS23	-0.0107184	0.0019647	6.09918e-08
cg27650500	chr1	25298480		-0.00915724	0.00168041	6.3042e-08
cg04902004	chr14	91711165	GPR68	-0.0119713	0.00219885	6.48108e-08
cg21911711	chr19	16998668	F2RL3	-0.0380353	0.00334434	2.45225e-28
cg27215690	chr1	25344157		-0.0231082	0.00210791	1.51955e-26
cg14466441	chr6	11392193		-0.0140425	0.00164121	4.1131e-17
cg04180924	chr3	98272064		-0.00604565	0.000776577	1.67242e-14
cg26768182	chr9	134272679		-0.0207745	0.00270715	3.81645e-14
cg22996023	chr17	8803989	PIK3R5	-0.0161772	0.00213915	8.65133e-14
cg12956751	chr2	233246922	ALPP	-0.0137112	0.00189602	9.22103e-13
cg18387338	chr7	26591438		-0.0190408	0.00263568	9.70732e-13
cg09842685	chr12	4492769		-0.0196681	0.00309365	3.0584e-10
cg21901790	chr17	46599866		-0.0130449	0.00225481	9.55745e-09
cg08064403	chr3	98240258	CLDND1	-0.00798092	0.00139838	1.49525e-08
