# Supplementary material for: Gene Set Based Integrated Methylome and Transcriptome Analysis Reveals Potential Molecular Mechanisms Linking Cigarette Smoking and Related Diseases
Source: OMICS. 2023 May 17;27(5):193–204. doi: 10.1089/omi.2023.0028 (PMC10254975; doi:10.1089/omi.2023.0028)
Supplement: Supplemental data [file Suppl_TableS2.xlsx]

## Sheet: Sheet1
Table S2: List of 683 cigarette smoking related genes identified in this study with false discovery rate (FDR) <0.05, their coefficients, standard error (SE) , P-values and false discovery rate (FDR).
Genes	coefficients	SE	P-value	FDR
LRRN3	0.836318	0.0507838	1.2416e-54	4.29593e-50
SASH1	0.373963	0.0263679	4.70879e-42	8.14621e-38
CLDND1	0.198933	0.0164594	1.14979e-31	1.3261e-27
CDKN1C	-0.441795	0.0454116	1.62823e-21	1.40842e-17
MGAT3	0.154375	0.0166598	9.84362e-20	6.81179e-16
PID1	0.331447	0.0358989	1.31732e-19	7.59653e-16
CLEC10A	0.211182	0.0232711	5.1254e-19	2.53341e-15
FPR3	0.254149	0.0282269	9.39126e-19	4.06172e-15
PTGDS	-0.517383	0.058507	3.63502e-18	1.39746e-14
FUCA1	0.215903	0.0249992	2.01123e-17	6.95886e-14
IGSF9B	0.226971	0.0280752	1.6363e-15	5.14691e-12
GFRA2	0.235586	0.0297269	5.56393e-15	1.60427e-11
GPR15	0.139651	0.0182995	5.01761e-14	1.33546e-10
PTGDR	-0.329249	0.0435001	7.93829e-14	1.96189e-10
STAB1	0.279922	0.0372457	1.17171e-13	2.70275e-10
CPOX	0.160158	0.0213806	1.40232e-13	3.03251e-10
KLRF1	-0.344094	0.0462263	1.97134e-13	4.01225e-10
S1PR5	-0.369868	0.049845	2.33195e-13	4.48253e-10
RHOC	-0.1675	0.0229246	5.25613e-13	9.57169e-10
LYPD2	-0.424179	0.058305	6.56433e-13	1.13563e-09
SH2D1B	-0.360358	0.0499416	9.98665e-13	1.64542e-09
RGL1	0.263078	0.0364983	1.05373e-12	1.65724e-09
KLRB1	-0.259342	0.0361735	1.37973e-12	2.07559e-09
FGFBP2	-0.420118	0.0586621	1.45629e-12	2.09949e-09
COCH	0.185159	0.0265515	5.32208e-12	7.36576e-09
CX3CR1	-0.189575	0.0272555	6.0199e-12	8.0111e-09
KLRD1	-0.22756	0.0330504	9.68027e-12	1.24051e-08
MATK	-0.161556	0.0239643	2.52527e-11	3.12051e-08
NMUR1	-0.271343	0.040295	2.65591e-11	3.16877e-08
HS.554507	-0.314513	0.0470198	3.57109e-11	4.11866e-08
PTPN4	-0.158988	0.0240703	6.1707e-11	6.8873e-08
FAM102A	0.116303	0.0176242	6.41999e-11	6.94161e-08
WDR67	-0.150067	0.0230372	1.11074e-10	1.16459e-07
FBXL16	0.202662	0.0311747	1.20889e-10	1.23022e-07
MTSS1	-0.142336	0.022041	1.59156e-10	1.57337e-07
PDGFD	-0.215158	0.0334055	1.77303e-10	1.70408e-07
NKG7	-0.240812	0.0375331	2.075e-10	1.9404e-07
SAMD3	-0.20355	0.0319497	2.7568e-10	2.51014e-07
LOC283174	0.11943	0.0188671	3.562e-10	3.16013e-07
CEP78	-0.17743	0.0280552	3.6927e-10	3.19419e-07
SPON2	-0.283866	0.0450198	4.15658e-10	3.50775e-07
BZRAP1	-0.279237	0.044395	4.57792e-10	3.77133e-07
ASGR2	0.190532	0.0303749	5.09361e-10	4.09858e-07
FLJ39653	-0.120369	0.0192683	5.97189e-10	4.69608e-07
PI16	0.284883	0.0456784	6.36186e-10	4.89156e-07
FEZ1	-0.110719	0.0177638	6.5171e-10	4.90199e-07
FLJ20699	-0.214327	0.0346177	8.41462e-10	6.19459e-07
CCR4	0.181661	0.0293884	8.93809e-10	6.31138e-07
IL2RB	-0.191028	0.0308875	8.76274e-10	6.31138e-07
ABI3	-0.122865	0.0199352	9.99001e-10	6.91308e-07
RARRES3	-0.133899	0.0218133	1.1619e-09	7.88267e-07
PRSS23	-0.303031	0.0495019	1.28706e-09	8.56387e-07
GPR56	-0.209776	0.0342936	1.32307e-09	8.6374e-07
C3ORF59	0.198146	0.0324221	1.36889e-09	8.77104e-07
EPB41L3	0.207911	0.0341631	1.59821e-09	1.00542e-06
ERBB2	-0.0908491	0.0149557	1.7107e-09	1.05697e-06
TTC38	-0.213232	0.0351432	1.78471e-09	1.08335e-06
P2RY6	0.0792776	0.0130942	1.93129e-09	1.15211e-06
ABCB1	-0.191528	0.0317003	2.08301e-09	1.18151e-06
CLDND2	-0.243594	0.040309	2.06643e-09	1.18151e-06
SLC7A1	0.152707	0.0252622	2.04504e-09	1.18151e-06
MS4A7	-0.18087	0.030178	2.78143e-09	1.55222e-06
MGST1	0.0925096	0.0154475	2.86214e-09	1.5719e-06
PRF1	-0.245336	0.0410195	2.99599e-09	1.61971e-06
LMNA	0.108558	0.0183396	4.316e-09	2.29744e-06
TRK1	-0.209137	0.0353774	4.5159e-09	2.36743e-06
GFI1	-0.21957	0.0372501	4.99424e-09	2.57912e-06
LOC729495	-0.127835	0.0217564	5.57415e-09	2.83626e-06
DENND2D	-0.0902453	0.0154432	6.72083e-09	3.37015e-06
CCR8	0.133878	0.0229196	6.8188e-09	3.37044e-06
ADAMDEC1	0.0608394	0.0104981	8.90198e-09	4.33815e-06
TGFBR3	-0.227826	0.0394505	1.00082e-08	4.8095e-06
MGC52282	-0.320934	0.0556296	1.03518e-08	4.84017e-06
PYHIN1	-0.159962	0.0277178	1.02357e-08	4.84017e-06
EBI2	0.116469	0.0204927	1.69002e-08	7.79661e-06
RNF144	0.13802	0.0243022	1.73006e-08	7.87632e-06
INADL	0.0705152	0.0124633	1.95404e-08	8.78048e-06
CYP1B1	0.2406	0.0426224	2.10218e-08	9.20701e-06
HS.31532	-0.0897194	0.0158909	2.08962e-08	9.20701e-06
GZMA	-0.235473	0.0418234	2.28442e-08	9.88011e-06
LOC649049	0.104829	0.0187034	2.63434e-08	1.12529e-05
CLDN20	0.0771662	0.0138226	2.98332e-08	1.25882e-05
IRF2BP2	0.102974	0.0185182	3.37166e-08	1.40554e-05
PLEKHF1	-0.16293	0.0293558	3.57503e-08	1.47257e-05
LOC648868	-0.188682	0.0340614	3.79469e-08	1.54466e-05
RNF165	-0.291571	0.0529226	4.48292e-08	1.80359e-05
CD7	-0.120853	0.0221348	5.88833e-08	2.3418e-05
GZMM	-0.173841	0.0319235	6.3687e-08	2.50406e-05
SSPN	0.234673	0.0431438	6.58889e-08	2.56152e-05
PLD6	0.142624	0.026271	6.97317e-08	2.6808e-05
ADRB2	-0.149868	0.0278182	8.73957e-08	3.32296e-05
OSBPL5	-0.178792	0.0332164	8.96934e-08	3.37325e-05
QPRT	-0.115322	0.0214602	9.40985e-08	3.50087e-05
ADORA3	0.223651	0.0416665	9.72618e-08	3.5514e-05
STAT4	-0.0998271	0.0185996	9.75096e-08	3.5514e-05
CD160	-0.319134	0.0595285	1.00802e-07	3.62302e-05
LOC644988	-0.118036	0.0220231	1.0157e-07	3.62302e-05
RNF144A	0.12734	0.023774	1.0342e-07	3.65137e-05
FAM179A	-0.220915	0.0413315	1.0992e-07	3.84163e-05
SAMSN1	0.135062	0.0253504	1.20529e-07	4.17031e-05
PLAC8	-0.109142	0.0205006	1.23121e-07	4.21781e-05
CES1	0.181863	0.0342421	1.31822e-07	4.47162e-05
EGR1	0.10938	0.0206936	1.50949e-07	5.07073e-05
HK2	0.116093	0.0221253	1.85343e-07	6.16622e-05
CENTG2	-0.253684	0.0485168	2.04137e-07	6.72681e-05
ZAK	0.0799242	0.0153143	2.15035e-07	7.01907e-05
BAT2L	0.11237	0.0215618	2.23542e-07	7.22855e-05
ODC1	0.124743	0.0239859	2.36673e-07	7.58231e-05
MYC	0.122347	0.0235398	2.40719e-07	7.64119e-05
CD38	-0.239011	0.0460783	2.54206e-07	7.88636e-05
DSC2	0.158916	0.0306458	2.5621e-07	7.88636e-05
MAL	0.137407	0.0264995	2.56585e-07	7.88636e-05
PALLD	-0.179948	0.0347084	2.5756e-07	7.88636e-05
ADCY3	0.113415	0.0219417	2.795e-07	8.48306e-05
TPPP3	-0.127213	0.0247135	3.12534e-07	9.4032e-05
KIAA1345	-0.0704078	0.0137026	3.279e-07	9.78045e-05
GK5	-0.222796	0.0434009	3.36233e-07	9.94329e-05
MYBL1	-0.206452	0.0402921	3.53345e-07	0.000103608
GPR160	0.187577	0.0366494	3.63964e-07	0.000105079
ICAM2	-0.0751035	0.0146747	3.64436e-07	0.000105079
ASCL2	-0.153709	0.0300477	3.68987e-07	0.000105512
TRIM69	0.067021	0.013107	3.73074e-07	0.000105806
CHST2	-0.179007	0.0350318	3.79913e-07	0.00010687
CLIC3	-0.227616	0.0446251	3.98485e-07	0.00011119
C1ORF59	-0.0866548	0.0170745	4.54458e-07	0.000125794
P2RY5	0.159214	0.0314785	4.96473e-07	0.000136333
CLEC5A	0.149817	0.0297287	5.45475e-07	0.00014861
DUSP5	-0.11872	0.0235692	5.52164e-07	0.000149257
CCR2	0.0515657	0.0102479	5.6708e-07	0.000150931
GNLY	-0.295341	0.0586859	5.65008e-07	0.000150931
CYP4F22	-0.248911	0.0495913	6.04683e-07	0.00015971
DUSP2	-0.119472	0.0238156	6.13073e-07	0.000160699
CCL4L2	-0.111508	0.0222446	6.24756e-07	0.000162531
TNFRSF13B	0.292035	0.0583741	6.5731e-07	0.000169723
HCST	-0.0809955	0.0162526	7.24794e-07	0.000185762
FASLG	-0.181638	0.0365865	7.97344e-07	0.000202854
FGL2	-0.0964135	0.0194659	8.45607e-07	0.000213562
HNRPLL	0.119921	0.0242443	8.74128e-07	0.000219166
MARCKS	0.123831	0.025204	1.03232e-06	0.000256965
C4ORF18	0.1374	0.0279942	1.05826e-06	0.000261541
UBE3C	0.0663408	0.0135451	1.11455e-06	0.0002735
H19	-0.0730368	0.0149229	1.13412e-06	0.000276342
SIGLECP3	-0.180138	0.0368388	1.15903e-06	0.000280438
LOC653381	0.0821791	0.0168225	1.18714e-06	0.000285243
HS.571502	-0.17027	0.0348964	1.22163e-06	0.000291506
ARMC10	0.0752684	0.0154404	1.24948e-06	0.00029611
CD247	-0.100076	0.0205964	1.35139e-06	0.000318082
OLIG2	0.334461	0.0691336	1.49921e-06	0.000350491
C1ORF21	-0.127706	0.0264404	1.55878e-06	0.00035956
GZMH	-0.346341	0.071689	1.54965e-06	0.00035956
MMP23A	-0.0836471	0.0173972	1.73551e-06	0.000397673
TAGAP	-0.103488	0.0215332	1.7534e-06	0.000399129
SPTAN1	0.0770485	0.0160385	1.7708e-06	0.000400456
CNTNAP1	0.158323	0.032979	1.79919e-06	0.000403753
ENO1	0.0575739	0.0119955	1.80872e-06	0.000403753
CACNA2D2	-0.0820599	0.0171276	1.88595e-06	0.000418295
CORO1B	0.0942935	0.0196904	1.90706e-06	0.00041849
LOC644237	0.097038	0.0202653	1.91102e-06	0.00041849
WNT10A	0.10121	0.0211686	1.97988e-06	0.000430843
MFHAS1	0.193318	0.0404767	2.02962e-06	0.00043618
RASSF1	-0.0751192	0.0157283	2.02942e-06	0.00043618
LOC100129034	0.121925	0.0255693	2.10627e-06	0.000449857
HS.445414	-0.107606	0.022606	2.1935e-06	0.000465614
MMP23B	-0.118172	0.0248956	2.34015e-06	0.000493714
CXCR6	-0.212396	0.0448426	2.4589e-06	0.000515625
LOC441506	0.10967	0.0231851	2.53465e-06	0.000525144
USP5	0.0607248	0.0128354	2.5242e-06	0.000525144
HOPX	-0.0973374	0.0206735	2.81649e-06	0.000576631
PAIP2	-0.055683	0.0118262	2.81465e-06	0.000576631
AKR1C3	-0.284393	0.0604312	2.84698e-06	0.000579444
PSMA7	-0.0846203	0.017992	2.88606e-06	0.000583964
HS.25318	-0.171116	0.036415	2.94467e-06	0.000592358
CDR2	0.093619	0.0199535	3.04789e-06	0.000609579
HEY2	-0.0693688	0.0148315	3.27075e-06	0.00065039
ENPP5	-0.126416	0.0270532	3.33801e-06	0.000659973
HAVCR2	-0.0975682	0.0209391	3.55566e-06	0.00069901
PPTC7	-0.111669	0.0239783	3.59863e-06	0.000703461
MAFG	0.069227	0.0148884	3.72696e-06	0.000724455
LOC344405	-0.0604951	0.0130643	4.08188e-06	0.000789012
GPR35	0.119158	0.0257479	4.13379e-06	0.000794607
SPRY2	-0.108746	0.0235326	4.26868e-06	0.000816002
RTKN	-0.0366258	0.00793267	4.35043e-06	0.00082706
ALPK2	0.102652	0.022246	4.40571e-06	0.000832991
GZMB	-0.226971	0.0492368	4.5028e-06	0.000846723
ACRBP	-0.170264	0.0370486	4.81242e-06	0.000900053
PRKCA	0.0993843	0.0216621	4.99126e-06	0.000928482
MGC24103	-0.262939	0.0574008	5.16193e-06	0.000955094
ACOX2	0.0866059	0.0189183	5.23182e-06	0.000962878
MAPRE2	-0.0751322	0.016459	5.5623e-06	0.00101828
RBPMS2	-0.398794	0.0874882	5.73546e-06	0.00104446
FASN	0.112305	0.0246842	5.97031e-06	0.00108153
CAPG	0.129748	0.0285373	6.05606e-06	0.00109135
LOC391075	0.107035	0.023562	6.16729e-06	0.00110564
SLAMF7	-0.12619	0.0277909	6.22532e-06	0.00111029
P2RX4	0.0987168	0.0217613	6.35221e-06	0.00112711
NCR1	-0.0869625	0.0192175	6.69125e-06	0.00118121
FAM108A3	-0.103809	0.0230697	7.52505e-06	0.00132166
EPHA4	0.127724	0.0284197	7.72197e-06	0.0013494
ADAM23	0.0941464	0.0209644	7.8446e-06	0.00136394
CTSL1	-0.11429	0.025468	7.96081e-06	0.00137722
EEPD1	0.133282	0.029709	8.01052e-06	0.00137892
ANKLE2	0.0723858	0.0161432	8.09438e-06	0.00138234
CKS1B	-0.0840895	0.0187551	8.11024e-06	0.00138234
TRRAP	0.0591	0.0132489	9.00553e-06	0.00152741
KIT	0.0933613	0.0209379	9.07976e-06	0.00153249
CASP6	0.0666885	0.0149635	9.17327e-06	0.00154075
FAM108A2	-0.112356	0.0252302	9.32218e-06	0.0015582
KCNN4	0.141416	0.0317732	9.42635e-06	0.00156804
LCE3B	-0.0358852	0.0080671	9.53268e-06	0.00157814
COLQ	-0.088821	0.0199756	9.61431e-06	0.00158407
ADA	-0.0931496	0.0209896	9.99798e-06	0.00163948
GPR44	0.312954	0.0706051	1.02491e-05	0.00167273
GFM1	0.093171	0.0210437	1.04833e-05	0.00170291
KIAA0922	0.064404	0.0145587	1.06647e-05	0.00171627
SNRPG	-0.070069	0.0158365	1.0627e-05	0.00171627
ALDH2	0.134611	0.0304827	1.10463e-05	0.00176946
PRR5	-0.0694564	0.0157328	1.11086e-05	0.00177123
TFRC	0.0829675	0.0188235	1.14727e-05	0.0018209
GAPT	0.146438	0.033236	1.15591e-05	0.00182623
ADSL	0.0499132	0.0113427	1.18533e-05	0.0018642
BAG3	0.141114	0.0321378	1.23772e-05	0.00193779
CD163	0.125409	0.0285982	1.26992e-05	0.00196157
LOC728835	-0.19908	0.0453831	1.26165e-05	0.00196157
TSPAN32	-0.085069	0.0193988	1.26957e-05	0.00196157
TTC39C	0.0818113	0.0186639	1.28035e-05	0.00196889
SORD	0.0950395	0.021695	1.29591e-05	0.00197735
VCAN	0.141139	0.03222	1.29728e-05	0.00197735
YPEL1	-0.143672	0.0328584	1.34497e-05	0.00204106
C10ORF35	0.129781	0.0297355	1.39401e-05	0.00209598
CCR10	0.101127	0.0231748	1.39934e-05	0.00209598
STAM	0.0994688	0.0227857	1.38841e-05	0.00209598
MUC1	0.0671016	0.015396	1.43298e-05	0.00212463
NEDD4L	0.0897172	0.0205879	1.43689e-05	0.00212463
NME4	0.124651	0.0285963	1.42915e-05	0.00212463
ELOVL6	-0.101242	0.023242	1.44849e-05	0.00213267
RRAS	-0.0845151	0.01945	1.51995e-05	0.00222839
RPL13A	0.0886125	0.0204006	1.53109e-05	0.00223525
TGFBI	0.109184	0.0251996	1.60712e-05	0.0023364
WDR22	-0.0650316	0.0150317	1.65434e-05	0.00239499
IL11RA	0.0639364	0.0147973	1.69524e-05	0.00244397
TAGLN	-0.0913104	0.0211437	1.7122e-05	0.00245819
ICOS	0.0989009	0.0229594	1.79754e-05	0.00257003
GNGT2	-0.104687	0.0243131	1.81251e-05	0.00258078
ARID5B	0.105103	0.0245143	1.9661e-05	0.00277661
LOC388564	0.0747481	0.0174317	1.96067e-05	0.00277661
ANKRD55	0.235003	0.0548884	2.01862e-05	0.0028277
C9ORF127	0.121762	0.0284377	2.01656e-05	0.0028277
PDLIM5	-0.0550983	0.01288	2.05141e-05	0.00286205
AP3M2	0.105533	0.0246979	2.09596e-05	0.00291246
CTSW	-0.173396	0.0405892	2.10512e-05	0.00291348
NLRP3	0.0898961	0.0210667	2.14975e-05	0.0029634
LOC157627	0.0579844	0.0136109	2.21775e-05	0.003045
GCH1	-0.0753607	0.0177472	2.35635e-05	0.00321971
MXD4	-0.0647668	0.0152581	2.37291e-05	0.00321971
OVGP1	0.110381	0.0260019	2.36921e-05	0.00321971
CENPL	-0.108599	0.025607	2.41239e-05	0.0032605
GARNL4	-0.0587296	0.0138513	2.42301e-05	0.00326211
ENO2	0.112322	0.0265256	2.48212e-05	0.00332873
ASGR1	0.107033	0.0253102	2.54418e-05	0.00337283
RNF214	0.0900649	0.0212975	2.54363e-05	0.00337283
TARP	-0.239434	0.0566193	2.54424e-05	0.00337283
EOMES	-0.175092	0.0414269	2.56998e-05	0.00338323
NRG1	0.0529176	0.0125208	2.57165e-05	0.00338323
XPO7	0.0935739	0.0221477	2.58734e-05	0.00339098
FLJ14213	-0.152338	0.0361421	2.70315e-05	0.00351613
SEPN1	0.0546592	0.012967	2.69955e-05	0.00351613
LOC728505	-0.109059	0.0259019	2.75681e-05	0.00357249
BATF3	-0.0849629	0.0202114	2.83897e-05	0.00366524
LOC730029	0.0951014	0.0226301	2.85474e-05	0.0036719
PYGL	0.0888751	0.0211828	2.94034e-05	0.003768
LOC388707	0.067969	0.0162198	3.00668e-05	0.00383878
HS.19193	0.0656529	0.0156922	3.09514e-05	0.0039372
LOC645442	-0.124756	0.0298662	3.18545e-05	0.00402251
PDZD4	-0.186165	0.0445627	3.1794e-05	0.00402251
ABCF2	0.060949	0.0146408	3.38704e-05	0.0042406
ADM	0.152402	0.0366139	3.39493e-05	0.0042406
COL8A2	0.0751895	0.018057	3.37178e-05	0.0042406
CD14	0.0861346	0.0207123	3.4509e-05	0.00429501
LGALS8	0.0493084	0.0118616	3.47547e-05	0.00431008
P2RY2	0.0486859	0.0117222	3.53099e-05	0.0043633
CD300A	-0.0935244	0.0225267	3.55503e-05	0.00437737
LOC731007	-0.154047	0.0371471	3.62878e-05	0.00445233
SPOP	-0.0411395	0.00993761	3.74215e-05	0.00457521
M6PRBP1	0.079146	0.0191233	3.75924e-05	0.00457992
ID2	-0.103549	0.0250625	3.87539e-05	0.00469001
SERPINB4	-0.0275688	0.00667277	3.87671e-05	0.00469001
LOC732343	0.0435634	0.0105526	3.93234e-05	0.00474072
ADORA2B	0.0851659	0.0206829	4.11331e-05	0.00492459
GAGE12C	0.0786196	0.0190904	4.10293e-05	0.00492459
ARPC5L	-0.0770281	0.018737	4.2323e-05	0.0050424
ZNF792	0.0972715	0.0236639	4.24087e-05	0.0050424
KLRG1	-0.132174	0.032168	4.27112e-05	0.00506098
GRN	0.0741446	0.0180788	4.41319e-05	0.00521148
ACACA	0.0559778	0.0136562	4.45285e-05	0.00524043
FAM111A	-0.0663079	0.0161892	4.51522e-05	0.00529582
CUGBP2	-0.0386083	0.00946558	4.8532e-05	0.005673
ANKRD20A1	-0.0890713	0.0218466	4.88794e-05	0.00569437
CBLB	-0.0888528	0.0219024	5.32701e-05	0.00614475
ENPP4	-0.136643	0.0336831	5.32782e-05	0.00614475
TNS3	0.105489	0.0259953	5.29946e-05	0.00614475
LOC92249	-0.103544	0.0255322	5.35699e-05	0.00615787
PHLDB2	-0.0591643	0.0145942	5.3903e-05	0.00617564
PLP2	0.169545	0.0419221	5.61457e-05	0.00641136
AXIN2	0.125462	0.0310471	5.6918e-05	0.00647816
LEF1	0.0995978	0.0246572	5.73359e-05	0.00650434
SLC7A5	0.151369	0.0375217	5.85851e-05	0.00660275
ZAP70	-0.0620603	0.0153821	5.84838e-05	0.00660275
CWC15	-0.0766554	0.0190816	6.28869e-05	0.00704292
RLTPR	0.100108	0.02492	6.28977e-05	0.00704292
LOC644464	0.0578439	0.0144331	6.54376e-05	0.00730368
HS.173957	0.114905	0.0287028	6.66678e-05	0.00741707
BTBD11	-0.031687	0.00791735	6.69537e-05	0.00742499
AXUD1	0.101219	0.0253435	6.93235e-05	0.00766324
LOC100129842	-0.0570925	0.0142984	6.95948e-05	0.00766873
SERP2	-0.0526781	0.0132152	7.15736e-05	0.00786173
ITSN1	0.0440471	0.0110664	7.33585e-05	0.00803229
GATS	-0.0989387	0.0249414	7.75454e-05	0.00846395
SLC44A1	0.0713227	0.0179871	7.80709e-05	0.0084945
ADAMTS1	-0.0769263	0.0194396	8.06988e-05	0.00875291
SUPT5H	0.0640368	0.0161936	8.16128e-05	0.00882439
LDB2	-0.11545	0.0292103	8.23172e-05	0.00887282
PRDX1	0.0475916	0.0120483	8.30997e-05	0.00892935
CLEC2D	-0.0407727	0.0103312	8.43183e-05	0.00903224
HS.436379	-0.106147	0.0269176	8.54187e-05	0.00912187
EIF4G1	0.0340324	0.00864529	8.78634e-05	0.00932538
HS.551128	0.0869354	0.0220814	8.7677e-05	0.00932538
MTMR3	0.0526689	0.0133841	8.83533e-05	0.0093487
GPR55	0.0696944	0.0177235	8.93983e-05	0.00940543
GUCY1A3	-0.11502	0.0292508	8.94331e-05	0.00940543
DEGS1	0.062857	0.0160062	9.13542e-05	0.00957835
SERPINB2	0.0998414	0.0254595	9.34153e-05	0.00976486
LOC646449	0.0757956	0.0193425	9.45629e-05	0.00985505
ZMAT3	-0.0455562	0.0116517	9.80058e-05	0.0101832
LOC100131768	-0.0976338	0.0249886	9.90996e-05	0.0102049
RCBTB2	0.0664269	0.0170012	9.90779e-05	0.0102049
SPNS3	0.160892	0.0411767	9.90134e-05	0.0102049
LOC387825	0.0657424	0.0168828	0.000104526	0.0107318
APOBEC3G	-0.104857	0.0269498	0.00010591	0.0108417
ZFR2	-0.104035	0.0267543	0.000106901	0.0109109
RNF167	-0.0636342	0.0163862	0.000109146	0.0111072
HS.19339	-0.119502	0.0308712	0.000114775	0.0116458
BUB3	-0.0418894	0.010833	0.000116723	0.0117744
CCDC28B	-0.0684164	0.0176913	0.000116536	0.0117744
NRM	0.110147	0.0284937	0.000117276	0.0117957
CTBP1	-0.0699369	0.0181079	0.000118919	0.0119263
HK3	0.083344	0.0215943	0.000120219	0.0119528
NDUFA2	-0.0463553	0.0120065	0.000119587	0.0119528
PKM2	0.102499	0.0265572	0.000120206	0.0119528
CST3	0.0754628	0.0195637	0.000121311	0.0119785
GAGE12J	0.0906567	0.0235136	0.000122188	0.0119785
KLRC1	-0.127523	0.0330646	0.000121565	0.0119785
LOC652775	0.219079	0.056823	0.000122209	0.0119785
USP4	-0.0558138	0.0144677	0.000121051	0.0119785
C11ORF21	-0.0982447	0.0255116	0.000124438	0.0120942
LOC728014	-0.0697017	0.0180994	0.000124398	0.0120942
RCN1	-0.044157	0.011466	0.000124365	0.0120942
BNC2	-0.0547478	0.0142245	0.00012552	0.0121652
SLC31A2	-0.100274	0.0260586	0.000125938	0.0121716
LOC732446	0.0471828	0.0122685	0.00012704	0.0122439
LOC728126	0.0972137	0.0253032	0.000129037	0.0124019
LOC642639	0.116684	0.0303937	0.00013054	0.0124685
P76	0.108882	0.0283609	0.000130497	0.0124685
TRAF1	0.0754484	0.0196554	0.000130811	0.0124685
SYTL2	-0.0942824	0.0245679	0.000131307	0.0124814
RPL15	0.049861	0.0130107	0.000134142	0.0127159
CCNE1	-0.0420871	0.0109936	0.000136297	0.0128265
CHI3L2	-0.126507	0.0330468	0.00013642	0.0128265
HAPLN3	0.140348	0.0366565	0.000136078	0.0128265
TBC1D2	0.0848993	0.0221905	0.00013761	0.0129033
LOC728031	0.070178	0.0183466	0.000138056	0.0129101
HCFC1	0.0598799	0.0156661	0.000139652	0.0130242
CCDC12	-0.0462207	0.012101	0.000141158	0.0131292
KLRC3	-0.0691274	0.0181028	0.000141704	0.0131447
C3ORF34	-0.0626712	0.0164251	0.000143433	0.0132695
RSL1D1	0.0536163	0.0140658	0.000145604	0.0134344
NARF	0.0753824	0.01981	0.000149455	0.013753
CD82	0.064082	0.0168439	0.000149936	0.0137607
C1ORF103	-0.0509794	0.013406	0.000150973	0.0138192
RSU1	0.0697247	0.0183562	0.000153589	0.0140215
BMS1P5	-0.0530754	0.0139784	0.000154498	0.0140674
SBK1	-0.0390146	0.0102779	0.000155085	0.0140838
MCOLN3	0.0606349	0.0159955	0.000158349	0.0143426
CCL5	-0.115941	0.0306112	0.000160396	0.0144523
LOC648470	-0.106604	0.0281413	0.000159983	0.0144523
FURIN	0.0833209	0.0220171	0.000162409	0.0145203
GAPDH	0.0495952	0.0131034	0.000162074	0.0145203
SIRT2	-0.0654843	0.017302	0.000162149	0.0145203
GAGE12I	0.0922697	0.0243959	0.000163831	0.0146097
GBP4	-0.142168	0.037651	0.000167926	0.0149363
C14ORF132	0.130926	0.0347196	0.000171275	0.0151951
SH2D2A	-0.109643	0.029084	0.000172013	0.0152216
AVIL	-0.115125	0.0305492	0.000172938	0.0152644
CASP8	-0.0639359	0.0169947	0.000177374	0.0156161
OLFM1	0.151777	0.0404366	0.000183538	0.0161178
LOC642181	-0.0517854	0.0138012	0.000184406	0.016153
HS.567464	0.14796	0.0395015	0.000189231	0.0165338
E2F2	0.136695	0.03658	0.000195906	0.0170739
PEPD	0.0571159	0.0153029	0.000199404	0.0173351
IKBKE	0.0725993	0.019462	0.000201014	0.0174057
PLEKHB1	0.105509	0.0282864	0.000201222	0.0174057
LOC285074	-0.0868247	0.0233008	0.000204225	0.0176214
ALOX15	0.117177	0.0314933	0.000208728	0.0179652
TNFSF4	-0.0997855	0.0268459	0.000211776	0.0181823
CD72	-0.163582	0.0440481	0.000214495	0.018287
FYN	-0.0529367	0.0142558	0.000214798	0.018287
KLF13	0.0576395	0.015525	0.000215343	0.018287
PPP2R2B	-0.0488395	0.0131516	0.000214609	0.018287
RCAN3	0.105833	0.0285085	0.000215639	0.018287
SIT1	0.0975631	0.0262906	0.000216818	0.0183306
TXNDC3	-0.1205	0.0324755	0.000217212	0.0183306
THSD1	-0.0305441	0.00824047	0.000220533	0.0185656
S1PR3	0.142341	0.0384103	0.000221221	0.0185783
TSEN54	-0.112584	0.0304046	0.000223758	0.0187458
LGALS1	0.0740992	0.0200176	0.000224776	0.0187856
LOC648984	0.16076	0.0435057	0.000230578	0.0192241
BTG2	0.074501	0.0201757	0.000232858	0.0192289
EBF4	-0.0441841	0.0119632	0.000232225	0.0192289
PHB2	0.0493174	0.0133538	0.000232398	0.0192289
VAMP5	-0.0995001	0.0269425	0.00023246	0.0192289
GAGE12B	0.0740571	0.0200697	0.000235243	0.0193318
HS.570330	-0.0975473	0.0264373	0.000235461	0.0193318
LOC100132485	0.0779987	0.0211413	0.000235781	0.0193318
GRAMD4	0.101665	0.0275678	0.000237222	0.019404
CTLA4	0.0654242	0.0177529	0.000239598	0.0194902
LOC100170939	0.194094	0.0526732	0.000239966	0.0194902
VIL2	0.0707507	0.0191999	0.000239885	0.0194902
GORASP2	0.0557555	0.0151472	0.000243674	0.019745
LOC100131888	-0.0493159	0.0134053	0.000245644	0.0198582
LOC100131174	0.0289904	0.00788429	0.000247416	0.0199547
MAF	-0.10567	0.0287483	0.000248642	0.020007
MGC4294	0.056706	0.0154381	0.000251129	0.0201602
PARM1	0.0930378	0.0253393	0.000252542	0.0202267
LOC100129701	-0.057738	0.0157432	0.000256664	0.0205094
CA2	-0.177768	0.048528	0.000260951	0.0208039
SERINC5	0.0667363	0.0182237	0.000262108	0.0208481
MIR639	-0.113662	0.0310472	0.00026323	0.0208894
CEP68	0.0998193	0.0272729	0.00026417	0.020916
GAGE2E	0.0552419	0.0151332	0.000274154	0.0216075
PLEKHA1	-0.0645243	0.0176737	0.000273655	0.0216075
SIN3A	0.0612681	0.0168049	0.00027899	0.0219388
PCNT	-0.065532	0.0179831	0.000280876	0.022037
MORC2	0.0862156	0.0236665	0.000282112	0.0220839
ANKRD44	-0.0672178	0.0184637	0.000284732	0.0221387
DHDDS	0.0560926	0.0154051	0.000284034	0.0221387
IL1B	0.115646	0.031765	0.000284572	0.0221387
LOC100129482	-0.0521746	0.0143491	0.000289637	0.0224696
PAICS	0.0406129	0.0111791	0.000293157	0.0226918
LOC650034	-0.102365	0.0282104	0.000298009	0.0230159
RIN2	0.119362	0.032927	0.000302127	0.023282
HABP4	0.077479	0.021387	0.000304834	0.0234384
IKZF3	-0.0988322	0.0272868	0.000305703	0.023453
FVT1	0.0704641	0.0194641	0.000307775	0.0234588
ITM2C	0.111555	0.0308148	0.000307812	0.0234588
RNF14	0.063469	0.0175276	0.000306744	0.0234588
SLC20A1	-0.0637654	0.0176172	0.000308614	0.0234682
FLJ30594	0.035879	0.00991912	0.000311383	0.0234725
HS.292419	-0.0852668	0.0235702	0.000310885	0.0234725
KIAA1688	-0.0305541	0.00844695	0.000311358	0.0234725
NBL1	0.120715	0.0333627	0.000310059	0.0234725
BCKDHA	0.0691735	0.0191305	0.000312915	0.0235143
GPR183	0.106335	0.029415	0.000313977	0.0235143
POLB	-0.0734027	0.0203021	0.000313328	0.0235143
PARP3	0.0535671	0.0148214	0.000314951	0.0235363
HEBP2	0.0925214	0.0256134	0.000317294	0.0236603
CCND2	0.0612518	0.0169745	0.000321874	0.0239087
EEF2K	0.0852141	0.0236158	0.000322008	0.0239087
NFXL1	0.269034	0.0746436	0.000327077	0.0242331
GNE	0.0548056	0.0152524	0.000341024	0.0252125
DTNBP1	-0.0651657	0.0181414	0.000342539	0.0252705
AFMID	0.090211	0.0251556	0.000350372	0.0255454
ASXL2	0.0880178	0.0245457	0.000350695	0.0255454
DHCR7	0.0516271	0.0143935	0.000349422	0.0255454
HYAL3	0.118405	0.0329979	0.000347535	0.0255454
LOC652637	-0.0708892	0.0197599	0.000348521	0.0255454
TOX	-0.0921362	0.0256842	0.000348861	0.0255454
GPNMB	0.0363391	0.010137	0.000352145	0.0255971
LOC727869	-0.0599067	0.0167173	0.000353838	0.0256662
VPS11	0.0705398	0.0196882	0.000354745	0.0256782
BUD31	-0.0454486	0.0126934	0.000357927	0.0258187
IGLL1	0.0756975	0.0211445	0.000358566	0.0258187
TRPV6	-0.0299446	0.00836499	0.000358924	0.0258187
EPHA1	0.115825	0.0323775	0.000362213	0.0260012
CAT	0.130115	0.0363779	0.000362996	0.0260034
LOC644921	0.0846013	0.0236591	0.000364258	0.0260399
LGR6	-0.0430947	0.0120536	0.000365098	0.0260462
DOCK8	0.0839302	0.0234831	0.000366729	0.0261087
FLJ11795	0.191278	0.0536025	0.00037457	0.0266122
HS.280461	-0.0932137	0.0261335	0.000376885	0.0267217
HS.511717	-0.108172	0.0303457	0.000379978	0.026886
KIAA1024	0.0599044	0.0168086	0.000381041	0.0269061
FCRL6	-0.193724	0.0543797	0.000383171	0.0270015
FCRL3	-0.115162	0.0323992	0.000394846	0.0277676
COASY	0.0446908	0.0125756	0.000395864	0.0277697
TLR5	0.112747	0.0317298	0.000396481	0.0277697
CD226	-0.111831	0.0314989	0.000401016	0.0279741
LOC389141	0.0369787	0.010414	0.000400229	0.0279741
LOC553158	-0.10057	0.0283379	0.0004031	0.0280629
C21ORF37	0.0858167	0.0241934	0.000405895	0.0282007
LOC643319	-0.0954352	0.026912	0.000407287	0.0282407
PFKFB3	0.0861252	0.0243146	0.000413554	0.0286179
FLJ20489	0.110433	0.0311886	0.000415583	0.0286437
ZNF618	-0.0501086	0.0141505	0.000415112	0.0286437
LOC100129322	0.103603	0.0292656	0.000416727	0.0286655
COL15A1	-0.0229711	0.00649292	0.000420211	0.0287614
PLA2G7	0.160692	0.0454241	0.000420615	0.0287614
SUMO3	0.0470072	0.0132875	0.000420448	0.0287614
CHST12	-0.0982259	0.0277847	0.000424346	0.0289593
PGM2L1	0.0980918	0.0277562	0.000426238	0.0290312
LOC100188949	0.0969382	0.0274466	0.000429712	0.0292103
AGPAT4	-0.0667195	0.018904	0.000433737	0.0293494
EFHD2	-0.0421903	0.0119521	0.000432836	0.0293494
GPR34	0.05533	0.0156789	0.000434464	0.0293494
KLC2	-0.0321267	0.00910487	0.000435151	0.0293494
C14ORF173	0.0593137	0.016818	0.00043796	0.0293671
C9ORF142	-0.0590405	0.01674	0.000437782	0.0293671
HIP1R	-0.0424156	0.0120254	0.000437353	0.0293671
ACVR1	0.0751256	0.0213135	0.000441271	0.0294521
SEC24D	0.0673548	0.0191057	0.00044029	0.0294521
YEATS2	0.0641767	0.0182089	0.000441781	0.0294521
C14ORF139	0.0483227	0.0137203	0.00044589	0.0296688
CLEC1B	-0.223663	0.0635477	0.000449861	0.029854
GPR18	-0.0816066	0.0231884	0.000450399	0.029854
PSME2	-0.0734206	0.0209043	0.000462421	0.0305923
C21ORF81	-0.173058	0.0492969	0.000465318	0.0307252
FAIM3	-0.0561399	0.0160048	0.000470251	0.0309918
LOC100128064	0.0464098	0.013234	0.000471724	0.0310298
LRP3	0.136017	0.0387971	0.000473509	0.0310881
ESYT1	0.0432196	0.0123304	0.000474771	0.0311119
ZNF394	-0.0427868	0.01221	0.000476309	0.0311537
ERRFI1	-0.0345721	0.0098681	0.000477797	0.0311798
OR4C6	-0.0243899	0.00696343	0.000479314	0.0311798
REG4	0.0605366	0.0172838	0.000479411	0.0311798
LOC728939	0.0657259	0.0187861	0.000486323	0.0315699
CDC123	-0.062157	0.0177988	0.000498067	0.0322612
GPI	0.0591431	0.0169377	0.000498836	0.0322612
NELF	-0.0772874	0.0221661	0.000508265	0.0327594
ZSWIM1	0.0508542	0.0145854	0.000508434	0.0327594
LOC644128	-0.0948289	0.0272242	0.000514824	0.0331095
CHN1	0.0442233	0.0127033	0.000518675	0.0332336
RRS1	0.0835758	0.024006	0.000518267	0.0332336
ATP8B2	0.0466482	0.0134094	0.000523435	0.0334766
EMILIN2	0.0716166	0.0206042	0.000529139	0.0337723
HSPA1A	0.107254	0.0308744	0.000532939	0.0337723
KBTBD11	0.100868	0.0290325	0.000532104	0.0337723
MFGE8	0.0870022	0.0250423	0.00053232	0.0337723
RAMP1	-0.0416208	0.0119797	0.000532166	0.0337723
HNRPUL1	0.0467794	0.0134761	0.0005381	0.034037
MTM1	0.0879539	0.0253549	0.000542811	0.0342724
IL1RN	0.0739259	0.021326	0.000547715	0.0344804
LOC653438	-0.0559412	0.0161387	0.0005481	0.0344804
CCDC14	-0.0560096	0.0161644	0.000550689	0.034573
CD5	0.0787483	0.0227297	0.000551569	0.034573
CREBL2	0.0837694	0.0242141	0.000561873	0.0350545
CS	0.0323535	0.00935124	0.000561288	0.0350545
GAGE12G	0.102173	0.0295354	0.00056229	0.0350545
LOC643035	-0.0495817	0.0143413	0.000566563	0.0352574
DNASE1L2	-0.0382118	0.0110543	0.000567625	0.03526
F2R	-0.0743287	0.0215123	0.000570919	0.035401
RASGRP3	0.151136	0.0437549	0.000573083	0.0354717
C22ORF9	0.0413087	0.0119613	0.000574392	0.0354892
MYL6B	0.0869955	0.0251953	0.000575815	0.0355137
PRPF8	0.0503318	0.0145924	0.000583579	0.0359285
ATG7	0.056003	0.016243	0.000586511	0.0360449
PEA15	0.0564373	0.0163744	0.00058898	0.0361325
MMD2	-0.017129	0.00497165	0.000591892	0.0362468
EZR	0.0489865	0.0142255	0.000595717	0.0364166
HRASLS3	-0.143733	0.0417531	0.000598167	0.0364377
LOC644251	-0.0524553	0.0152377	0.000598113	0.0364377
LOC728047	-0.0457308	0.0133016	0.000607988	0.036906
NCAM1	-0.0310166	0.00902105	0.000607422	0.036906
GORASP1	0.061125	0.0177838	0.000609923	0.0369586
CCM2	-0.0415572	0.0120959	0.000613195	0.0370271
TPST2	-0.0658561	0.0191673	0.000612731	0.0370271
CTSH	0.0862726	0.0251181	0.000615387	0.0370907
NCRNA00081	-0.0516919	0.015052	0.000616391	0.0370907
GAGE12F	0.0884061	0.0257532	0.000619573	0.0371529
TOMM20	0.052137	0.0151859	0.000618589	0.0371529
ETS1	0.0586145	0.0170946	0.00062864	0.0376314
LPAR1	0.0760962	0.0221988	0.000630699	0.0376894
XPR1	0.0458967	0.0134055	0.000640492	0.0382086
FCRLB	-0.0892995	0.0260965	0.000644732	0.0383954
HS.579530	0.0737092	0.0215477	0.000647429	0.0384898
PODN	-0.0842245	0.0246415	0.000653942	0.0388103
XRCC6	0.0469588	0.0137459	0.000658213	0.0389969
CD28	0.0879101	0.0257401	0.000660382	0.0390301
CTNNA1	0.0722402	0.0211559	0.000661914	0.0390301
IGFBP4	-0.0556697	0.0163081	0.00066443	0.0390301
NFKB1	0.0440516	0.0129077	0.00066639	0.0390301
PECAM1	-0.0527275	0.0154504	0.00066667	0.0390301
SLC2A3	0.0697974	0.0204487	0.000665217	0.0390301
ZNF581	0.0497701	0.0145773	0.000662989	0.0390301
EIF4H	0.0390609	0.0114549	0.000673256	0.0393452
IL12RB1	-0.0629871	0.0184738	0.000674326	0.0393452
SLU7	-0.0713851	0.0209681	0.000686855	0.0400087
ANXA5	0.074562	0.0219085	0.000689666	0.040105
SIRPA	0.0584056	0.0171643	0.000691161	0.0401245
BTN3A1	-0.0803301	0.0236266	0.000698074	0.040235
CCDC65	-0.0948035	0.0278851	0.000698595	0.040235
NOX3	0.0465605	0.0136956	0.00069888	0.040235
PGD	0.0647362	0.0190409	0.000698428	0.040235
RGMB	0.0444477	0.0130696	0.00069592	0.040235
LOC283932	-0.0934233	0.0274908	0.000702231	0.0403608
PSMB9	-0.0915381	0.0269666	0.000712071	0.0408585
CD27	0.0767785	0.0226247	0.000714489	0.0409294
PCDHA5	0.0611006	0.0180106	0.000717297	0.0410223
TRIP6	0.0796597	0.0234892	0.000720273	0.0411245
HADHA	0.0891376	0.0263007	0.000725904	0.0412419
PMP22	0.0552509	0.0163007	0.000725072	0.0412419
SERPINI2	-0.0372915	0.0110006	0.000723869	0.0412419
FAM104A	0.094767	0.0280094	0.000741172	0.0419714
PPRC1	0.0530794	0.0156877	0.000740906	0.0419714
ACOT7	-0.0264901	0.00783282	0.0007451	0.0419731
CSNK1D	0.0428599	0.0126745	0.000746054	0.0419731
HS.363526	0.0793189	0.0234549	0.000745549	0.0419731
MAP4K1	0.0558089	0.0165002	0.00074406	0.0419731
LBH	-0.0451389	0.0133521	0.00074851	0.0420429
ACSL1	0.0927589	0.0274451	0.00075086	0.0421066
DUSP16	0.0780105	0.0230891	0.000753925	0.04221
CACNA1I	0.0641018	0.018988	0.00076145	0.0423156
FAM129B	0.0553551	0.0163933	0.00075929	0.0423156
HS.12513	0.0931	0.0275777	0.00076143	0.0423156
HS.576374	0.0797738	0.0236338	0.000762799	0.0423156
LOC644353	-0.0550971	0.0163268	0.000764913	0.0423156
PFTK1	0.0917835	0.027182	0.000759462	0.0423156
SALL3	-0.0428313	0.0126903	0.000763588	0.0423156
SEC11A	-0.0495444	0.0146825	0.000765595	0.0423156
LOC389672	0.0980296	0.0290696	0.000771553	0.0425092
NUCB2	-0.0721696	0.0213993	0.000770747	0.0425092
PCK1	0.0407551	0.0120921	0.000776653	0.0427221
LOC441920	0.0715573	0.0212587	0.000788987	0.0432662
LOC645464	-0.0702245	0.0208629	0.000789045	0.0432662
RPL28	0.112987	0.0335903	0.00079563	0.0435582
AXL	0.0513302	0.0152696	0.0008016	0.0436777
C14ORF124	-0.0808393	0.0240478	0.000801553	0.0436777
RBM7	0.0711156	0.0211501	0.000799228	0.0436777
LOC648657	0.0689029	0.0205101	0.000807726	0.0439423
NRIP1	-0.0801928	0.0238783	0.000810814	0.0440411
FZD2	0.117493	0.0349953	0.000813753	0.0441314
INO80	0.035761	0.0106532	0.000815394	0.0441512
NTN1	0.0322333	0.00960539	0.000818548	0.0442527
OSM	0.121463	0.0362187	0.00082487	0.0444933
OSTF1	-0.0402915	0.0120152	0.000825569	0.0444933
OSBPL7	-0.0442895	0.0132107	0.000827998	0.0445548
ID3	0.111829	0.0333625	0.000829795	0.0445821
LOC653162	0.0430232	0.0128419	0.000834939	0.044789
METTL9	0.0761595	0.0227611	0.000847477	0.0451037
PARP15	-0.103702	0.0309946	0.000848119	0.0451037
SFRS18	-0.0442774	0.0132343	0.000848628	0.0451037
SLC4A4	-0.0444364	0.013281	0.00084801	0.0451037
UBQLN2	0.0649733	0.0194132	0.000844973	0.0451037
WNT10B	-0.0650893	0.0194503	0.000846256	0.0451037
GAGE2B	0.0960026	0.0286998	0.000850423	0.0451298
CRIP2	0.201336	0.0602197	0.000855618	0.0453359
EMR1	0.166247	0.0497441	0.000859618	0.0454783
LY86	0.0893346	0.0267584	0.000870375	0.0459771
MRPL47	-0.066741	0.0200109	0.000880745	0.0464045
NOL11	0.0461532	0.0138386	0.000881149	0.0464045
AIF1	-0.0526694	0.0158083	0.000891741	0.0468198
LOC100130935	-0.0563678	0.0169171	0.000890911	0.0468198
CLCF1	-0.109391	0.0328392	0.000893799	0.0468567
BTBD3	-0.0459632	0.0138023	0.000896926	0.0469495
EID3	-0.0700318	0.0210345	0.000899274	0.0470013
FLJ22662	0.0650659	0.019557	0.000906944	0.0472594
LOC100132673	0.130307	0.0391624	0.00090576	0.0472594
LOC645037	0.0992764	0.0298657	0.000916321	0.0476763
VSIG1	0.0965142	0.0290393	0.000918007	0.0476922
LY6G5B	-0.0358054	0.01078	0.000924849	0.0479757
HS.539563	0.0607901	0.0183055	0.000926887	0.0480094
CYFIP1	0.0426229	0.0128445	0.00093511	0.0483417
FBP1	0.0905046	0.0272763	0.000936096	0.0483417
HS.564874	0.0802626	0.0241993	0.000940567	0.0485002
ZER1	0.0826125	0.0249147	0.000943609	0.0485846
LOC729903	0.0457899	0.0138124	0.000945921	0.0486313
HS.279842	-0.112958	0.0340814	0.000948486	0.0486908
LOC651202	0.117765	0.0355422	0.000951778	0.0487875
GTF2F2	-0.0576017	0.0173883	0.000954189	0.0488387
LOC645600	-0.0761965	0.0230076	0.00095714	0.0489173
NPC1	-0.085547	0.0258442	0.000962887	0.0491385
SELT	-0.0667692	0.020187	0.000971666	0.0494558
USP46	0.0515561	0.0155879	0.000971964	0.0494558
SIRPG	0.0877853	0.0265488	0.000975016	0.0495383
ANXA2	0.0529554	0.0160261	0.000982795	0.0498603
HS.452445	0.0908986	0.0275135	0.000984648	0.0498811
