# Supplementary material for: Gene Set Based Integrated Methylome and Transcriptome Analysis Reveals Potential Molecular Mechanisms Linking Cigarette Smoking and Related Diseases
Source: OMICS. 2023 May 17;27(5):193–204. doi: 10.1089/omi.2023.0028 (PMC10254975; doi:10.1089/omi.2023.0028)
Supplement: Supplemental data [file Suppl_TableS3.xlsx]

## Sheet: Sheet1
Table S3: List of 105 Gene Ontology (GO) terms (biological processes) enriched in the list of 371 upregulated genes among active cigarette smokers.
ID	Description	GeneRatio	BgRatio	pvalue	p.adjust	qvalue	geneID	Count
GO:1903039	positive regulation of leukocyte cell-cell adhesion	17/267	234/18862	4.17697e-08	5.12398e-05	4.36581e-05	SLC7A1/CCR2/TFRC/ICOS/NLRP3/LEF1/ LGALS1/CTLA4/IL1B/DOCK8/CD5/ETS1/ CD28/SIRPA/CD27/PCK1/SIRPG	17
GO:0050870	positive regulation of T cell activation	16/267	212/18862	6.21241e-08	5.12398e-05	4.36581e-05	SLC7A1/CCR2/TFRC/ICOS/NLRP3/LEF1/ LGALS1/CTLA4/IL1B/DOCK8/CD5/CD28/ SIRPA/CD27/PCK1/SIRPG	16
GO:0006735	NADH regeneration	7/267	27/18862	7.3392e-08	5.12398e-05	4.36581e-05	HK2/ENO1/ENO2/HK3/GAPDH/ PGM2L1/GPI	7
GO:0022409	positive regulation of cell-cell adhesion	18/267	276/18862	8.63384e-08	5.12398e-05	4.36581e-05	SLC7A1/CCR2/TFRC/ICOS/NLRP3/LEF1/ ALOX15/LGALS1/CTLA4/IL1B/DOCK8/ CD5/ETS1/CD28/SIRPA/CD27/PCK1/ SIRPG	18
GO:0045785	positive regulation of cell adhesion	22/267	425/18862	1.87134e-07	6.97257e-05	5.94088e-05	SLC7A1/CCR2/PRKCA/TFRC/ICOS/ NLRP3/LEF1/RSU1/ALOX15/LGALS1/ CTLA4/IL1B/RIN2/EPHA1/DOCK8/ CD5/ETS1/CD28/SIRPA/CD27/ PCK1/SIRPG	22
GO:0051251	positive regulation of lymphocyte activation	20/267	356/18862	1.8794e-07	6.97257e-05	5.94088e-05	SLC7A1/CCR2/TFRC/ICOS/NLRP3/LEF1/ LGALS1/CTLA4/IL1B/GPR183/IGLL1/ DOCK8/CD5/XRCC6/CD28/SIRPA/ CD27/PCK1/AXL/SIRPG	20
GO:0050863	regulation of T cell activation	18/267	327/18862	1.04995e-06	0.000292402	0.000249137	SLC7A1/CCR2/TFRC/ICOS/NLRP3/LEF1/ SIT1/LGALS1/CTLA4/IL1B/GPNMB/ DOCK8/CD5/CD28/SIRPA/CD27/ PCK1/SIRPG	18
GO:1903037	regulation of leukocyte cell-cell adhesion	18/267	330/18862	1.19682e-06	0.000292402	0.000249137	SLC7A1/CCR2/TFRC/ICOS/NLRP3/LEF1/ LGALS1/CTLA4/IL1B/GPNMB/DOCK8/ CD5/ETS1/CD28/SIRPA/CD27/PCK1/ SIRPG	18
GO:0022407	regulation of cell-cell adhesion	21/267	437/18862	1.19702e-06	0.000292402	0.000249137	SLC7A1/CCR2/PRKCA/TFRC/ICOS/NLRP3/ LEF1/ALOX15/LGALS1/CTLA4/IL1B/ GPNMB/DOCK8/IL1RN/CD5/ETS1/CD28/ SIRPA/CD27/PCK1/SIRPG	21
GO:0007159	leukocyte cell-cell adhesion	19/267	366/18862	1.26103e-06	0.000292402	0.000249137	SLC7A1/CCR2/TFRC/ICOS/NLRP3/LEF1/ LGALS1/CTLA4/IL1B/GPNMB/DOCK8/ CD5/EZR/ETS1/CD28/SIRPA/CD27/ PCK1/SIRPG	19
GO:0043312	neutrophil degranulation	22/267	485/18862	1.71825e-06	0.000371092	0.000316184	FUCA1/MGST1/CLEC5A/SPTAN1/PYGL/ CD14/GRN/DEGS1/HK3/CST3/HEBP2/ CAT/GPI/HSPA1A/ATG7/CTSH/XRCC6/ NFKB1/SLC2A3/SIRPA/CYFIP1/ANXA2	22
GO:0042176	regulation of protein catabolic process	19/267	383/18862	2.4629e-06	0.000435113	0.000370732	MGAT3/RNF144A/ODC1/USP5/EPHA4/ NEDD4L/CST3/FURIN/IL1B/RNF14/ VPS11/HSPA1A/MTM1/ATG7/EZR/ CSNK1D/UBQLN2/ZER1/ANXA2	19
GO:0042110	T cell activation	21/267	474/18862	4.29698e-06	0.000664241	0.000565957	SLC7A1/EGR1/CCR2/KIT/TFRC/ICOS/NLRP3/ LEF1/SIT1/LGALS1/CTLA4/IL1B/GPR183/ GPNMB/DOCK8/CD5/CD28/SIRPA/CD27/ PCK1/SIRPG	21
GO:0044088	regulation of vacuole organization	7/267	48/18862	4.72142e-06	0.000700659	0.000596987	ENO1/ENO2/GRN/MTMR3/MTM1/UBQLN2/ ANXA2	7
GO:0035590	purinergic nucleotide receptor signaling pathway	6/267	32/18862	5.05968e-06	0.000721978	0.000615151	P2RY6/ADORA3/P2RX4/P2RY2/ADORA2B/ GPR34	6
GO:1903362	regulation of cellular protein catabolic process	14/267	251/18862	1.458e-05	0.00186523	0.00158924	MGAT3/RNF144A/USP5/EPHA4/FURIN/ RNF14/VPS11/HSPA1A/MTM1/EZR/ CSNK1D/UBQLN2/ZER1/ANXA2	14
GO:0019693	ribose phosphate metabolic process	19/267	435/18862	1.51608e-05	0.00187488	0.00159747	PID1/HK2/ADCY3/ENO1/FASN/ADSL/NME4/ ENO2/PYGL/ACACA/HK3/GAPDH/PAICS/ COASY/PFKFB3/PGM2L1/GPI/ACSL1/FBP1	19
GO:0006165	nucleoside diphosphate phosphorylation	10/267	132/18862	1.87194e-05	0.00224029	0.00190881	HK2/ENO1/NME4/ENO2/HK3/GAPDH/ PFKFB3/PGM2L1/GPI/FBP1	10
GO:0045732	positive regulation of protein catabolic process	13/267	225/18862	2.0379e-05	0.00229109	0.00195209	RNF144A/USP5/NEDD4L/FURIN/IL1B/ RNF14/VPS11/HSPA1A/ATG7/EZR/ CSNK1D/UBQLN2/ZER1	13
GO:0009150	purine ribonucleotide metabolic process	18/267	408/18862	2.23322e-05	0.00243684	0.00207627	PID1/HK2/ADCY3/ENO1/FASN/ADSL/ NME4/ENO2/ACACA/HK3/GAPDH/ PAICS/COASY/PFKFB3/PGM2L1/GPI/ ACSL1/FBP1	18
GO:0016052	carbohydrate catabolic process	12/267	197/18862	2.52457e-05	0.00267605	0.00228009	HK2/ENO1/SORD/ENO2/PYGL/HK3/GAPDH/ PFKFB3/PGM2L1/GPI/PGD/FBP1	12
GO:1905954	positive regulation of lipid localization	9/267	111/18862	2.86389e-05	0.00287163	0.00244673	CES1/P2RX4/EEPD1/IKBKE/IL1B/ASXL2/ NFKB1/ACSL1/ANXA2	9
GO:0006096	glycolytic process	9/267	114/18862	3.54083e-05	0.00337896	0.002879	HK2/ENO1/ENO2/HK3/GAPDH/PFKFB3/ PGM2L1/GPI/FBP1	9
GO:0005996	monosaccharide metabolic process	14/267	272/18862	3.55201e-05	0.00337896	0.002879	FUCA1/HK2/ENO1/SORD/ENO2/HK3/ GAPDH/PFKFB3/PGM2L1/GPI/SLC2A3/ PGD/PCK1/FBP1	14
GO:0006090	pyruvate metabolic process	10/267	150/18862	5.61688e-05	0.00496158	0.00422744	HK2/ENO1/ENO2/HK3/GAPDH/PFKFB3/ PGM2L1/GPI/PCK1/FBP1	10
GO:0042113	B cell activation	15/267	326/18862	6.77136e-05	0.00552996	0.00471173	IRF2BP2/SAMSN1/TNFRSF13B/KIT/TFRC/ GAPT/LEF1/LGALS1/PHB2/CTLA4/GPR183/ PARP3/IGLL1/CD28/CD27	15
GO:0042552	myelination	9/267	124/18862	6.85656e-05	0.00552996	0.00471173	EPB41L3/MAL/OLIG2/CNTNAP1/DEGS1/ SERINC5/LPAR1/PMP22/CYFIP1	9
GO:0046364	monosaccharide biosynthetic process	8/267	97/18862	7.07246e-05	0.00558273	0.00475668	ENO1/SORD/ENO2/GAPDH/GPI/PGD/PCK1/ FBP1	8
GO:0045862	positive regulation of proteolysis	16/267	367/18862	7.35368e-05	0.00567305	0.00483364	RNF144A/MYC/ENO1/USP5/EPHA4/NLRP3/ GRN/FURIN/GRAMD4/IL1B/RNF14/ HSPA1A/CTSH/CSNK1D/UBQLN2/ZER1	16
GO:0009896	positive regulation of catabolic process	18/267	450/18862	7.95145e-05	0.00567305	0.00483364	RNF144A/USP5/BAG3/NEDD4L/SUPT5H/ FURIN/BTG2/PHB2/IL1B/RNF14/VPS11/ PFKFB3/HSPA1A/ATG7/EZR/CSNK1D/ UBQLN2/ZER1	18
GO:1903131	mononuclear cell differentiation	17/267	411/18862	8.37557e-05	0.0058629	0.0049954	IRF2BP2/EGR1/MYC/CCR2/FASN/KIT/ NLRP3/LEF1/LGALS1/CTLA4/IL1B/ GPR183/XRCC6/CD28/CD27/PCK1/AXL	17
GO:0046390	ribose phosphate biosynthetic process	11/267	195/18862	0.000109362	0.00737696	0.00628544	PID1/ADCY3/ENO1/FASN/ADSL/NME4/ PYGL/ACACA/PAICS/COASY/ACSL1	11
GO:0031331	positive regulation of cellular catabolic process	16/267	384/18862	0.000124384	0.00824047	0.00702117	RNF144A/USP5/BAG3/SUPT5H/FURIN/ BTG2/PHB2/IL1B/RNF14/VPS11/PFKFB3/ HSPA1A/EZR/CSNK1D/UBQLN2/ZER1	16
GO:0030098	lymphocyte differentiation	15/267	358/18862	0.00019015	0.0116858	0.00995669	IRF2BP2/EGR1/CCR2/KIT/NLRP3/LEF1/ LGALS1/CTLA4/IL1B/GPR183/XRCC6/ CD28/CD27/PCK1/AXL	15
GO:0016051	carbohydrate biosynthetic process	11/267	209/18862	0.000201033	0.0116858	0.00995669	P2RY6/ENO1/SORD/ENO2/GAPDH/ PGM2L1/GPI/NFKB1/PGD/PCK1/FBP1	11
GO:0009152	purine ribonucleotide biosynthetic process	10/267	175/18862	0.000201587	0.0116858	0.00995669	PID1/ADCY3/ENO1/FASN/ADSL/NME4/ ACACA/PAICS/COASY/ACSL1	10
GO:0045766	positive regulation of angiogenesis	10/267	175/18862	0.000201587	0.0116858	0.00995669	SASH1/CYP1B1/HK2/PRKCA/ADM/GRN/ IL1B/EPHA1/CTSH/ETS1	10
GO:0019216	regulation of lipid metabolic process	16/267	402/18862	0.000209443	0.0118672	0.0101113	RGL1/CES1/EGR1/FASN/KIT/ADM/ACACA/ MTMR3/PHB2/SIN3A/IL1B/DHCR7/ CREBL2/NFKB1/ACSL1/PCK1	16
GO:0007033	vacuole organization	10/267	176/18862	0.000211115	0.0118672	0.0101113	ENO1/BAG3/ENO2/GRN/MTMR3/VPS11/ MTM1/ATG7/UBQLN2/ANXA2	10
GO:0019318	hexose metabolic process	12/267	250/18862	0.000245023	0.0135677	0.0115602	FUCA1/HK2/ENO1/SORD/ENO2/HK3/ GAPDH/PFKFB3/PGM2L1/GPI/PCK1/FBP1	12
GO:0032436	positive regulation of proteasomal ubiquitin-dependent protein catabolic process	7/267	88/18862	0.000251696	0.0137323	0.0117004	RNF144A/USP5/RNF14/HSPA1A/CSNK1D/ UBQLN2/ZER1	7
GO:1903364	positive regulation of cellular protein catabolic process	9/267	150/18862	0.000291565	0.0156769	0.0133573	RNF144A/USP5/RNF14/VPS11/HSPA1A/ EZR/CSNK1D/UBQLN2/ZER1	9
GO:1903706	regulation of hemopoiesis	16/267	415/18862	0.00029885	0.0158391	0.0134954	MYC/CCR2/PRKCA/NLRP3/LEF1/GPR55/ KLF13/CTLA4/SIN3A/HSPA1A/ETS1/XRCC6/ CD28/CD27/PCK1/AXL	16
GO:0019319	hexose biosynthetic process	7/267	91/18862	0.000309585	0.0159522	0.0135919	ENO1/SORD/ENO2/GAPDH/GPI/PCK1/FBP1	7
GO:0050810	regulation of steroid biosynthetic process	7/267	91/18862	0.000309585	0.0159522	0.0135919	CES1/EGR1/FASN/ADM/ACACA/DHCR7/ NFKB1	7
GO:0045765	regulation of angiogenesis	14/267	335/18862	0.000318173	0.0161702	0.0137776	SASH1/STAB1/CYP1B1/HK2/CCR2/PRKCA/ ADM/GRN/E2F2/IL1B/GPNMB/EPHA1/ CTSH/ETS1	14
GO:0046835	carbohydrate phosphorylation	4/267	24/18862	0.000333695	0.0167298	0.0142544	HK2/HK3/GNE/PFKFB3	4
GO:0019218	regulation of steroid metabolic process	8/267	122/18862	0.000347956	0.0172122	0.0146654	CES1/EGR1/FASN/KIT/ADM/ACACA/DHCR7/ NFKB1	8
GO:1901224	positive regulation of NIK/NF-kappaB signaling	6/267	67/18862	0.000368388	0.0176373	0.0150276	SASH1/CD14/PHB2/IL1B/CD27/TRIP6	6
GO:1905952	regulation of lipid localization	10/267	189/18862	0.000373633	0.0176373	0.0150276	CES1/P2RX4/EEPD1/FURIN/IKBKE/IL1B/ ASXL2/NFKB1/ACSL1/ANXA2	10
GO:0010863	positive regulation of phospholipase C activity	5/267	44/18862	0.000378618	0.0176373	0.0150276	P2RY6/KIT/GPR55/PHB2/LPAR1	5
GO:0051156	glucose 6-phosphate metabolic process	4/267	25/18862	0.000392862	0.0179941	0.0153316	HK2/HK3/GPI/PGD	4
GO:0071496	cellular response to external stimulus	13/267	303/18862	0.000404114	0.0182837	0.0155784	DSC2/BAG3/ASGR1/EIF4G1/MTMR3/IL1B/ HABP4/TLR5/ATG7/XPR1/NFKB1/PCK1/AXL	13
GO:0006002	fructose 6-phosphate metabolic process	3/267	11/18862	0.000425446	0.0187601	0.0159843	HK2/HK3/FBP1	3
GO:1905244	regulation of modification of synaptic structure	3/267	11/18862	0.000425446	0.0187601	0.0159843	EPHA4/ITSN1/CYFIP1	3
GO:0051091	positive regulation of DNA-binding transcription factor activity	12/267	266/18862	0.000429815	0.0187601	0.0159843	KIT/TFRC/ARID5B/NLRP3/TRAF1/PHB2/ IL1B/CAT/HSPA1A/NFKB1/PPRC1/FZD2	12
GO:0007204	positive regulation of cytosolic calcium ion concentration	13/267	310/18862	0.000501377	0.0213428	0.0181849	FPR3/CCR4/P2RY6/CCR8/CCR2/GPR35/ P2RX4/CCR10/ADM/GPR55/MCOLN3/ S1PR3/LPAR1	13
GO:0097305	response to alcohol	11/267	233/18862	0.000507926	0.0213428	0.0181849	CES1/ADCY3/NLRP3/CD14/ACACA/RPL15/ CAT/CTNNA1/CD27/MAP4K1/USP46	11
GO:0071222	cellular response to lipopolysaccharide	10/267	197/18862	0.00051775	0.0213428	0.0181849	SASH1/PRKCA/NLRP3/CD14/IL1B/PRPF8/ NFKB1/SIRPA/AXL/LY86	10
GO:0070661	leukocyte proliferation	13/267	312/18862	0.000532563	0.0217122	0.0184995	SLC7A1/CCR2/TNFRSF13B/KIT/TFRC/GAPT/ LEF1/CTLA4/IL1B/GPR183/GPNMB/ DOCK8/CD28	13
GO:0032434	regulation of proteasomal ubiquitin-dependent protein catabolic process	8/267	132/18862	0.000589606	0.0237765	0.0202584	RNF144A/USP5/RNF14/HSPA1A/MTM1/ CSNK1D/UBQLN2/ZER1	8
GO:0046890	regulation of lipid biosynthetic process	10/267	203/18862	0.000653789	0.0258995	0.0220673	CES1/EGR1/FASN/ADM/ACACA/IL1B/ DHCR7/CREBL2/NFKB1/PCK1	10
GO:1902105	regulation of leukocyte differentiation	12/267	279/18862	0.000656214	0.0258995	0.0220673	MYC/CCR2/PRKCA/NLRP3/LEF1/GPR55/ CTLA4/XRCC6/CD28/CD27/PCK1/AXL	12
GO:0031349	positive regulation of defense response	14/267	361/18862	0.000667947	0.0260574	0.0222019	CLEC10A/COCH/CCR2/MUC1/GRN/IKBKE/ SIN3A/IL1B/PLA2G7/ETS1/XRCC6/CD28/ NFKB1/OSM	14
GO:0070371	ERK1 and ERK2 cascade	13/267	320/18862	0.000674263	0.0260574	0.0222019	P2RY6/MYC/MFHAS1/PRKCA/GPR55/ ALOX15/PHB2/IL1B/GPR183/GPNMB/ EZR/CTSH/SIRPA	13
GO:0046651	lymphocyte proliferation	12/267	282/18862	0.000720687	0.0270614	0.0230573	SLC7A1/CCR2/TNFRSF13B/TFRC/GAPT/ LEF1/CTLA4/IL1B/GPR183/GPNMB/ DOCK8/CD28	12
GO:0010635	regulation of mitochondrial fusion	3/267	13/18862	0.000722125	0.0270614	0.0230573	PID1/PLD6/TFRC	3
GO:0010718	positive regulation of epithelial to mesenchymal transition	5/267	51/18862	0.000755646	0.0280345	0.0238864	AXIN2/LEF1/OLFM1/IL1B/ACVR1	5
GO:1901222	regulation of NIK/NF-kappaB signaling	7/267	106/18862	0.00077914	0.0282784	0.0240942	SASH1/NLRP3/CD14/PHB2/IL1B/CD27/ TRIP6	7
GO:0030217	T cell differentiation	11/267	246/18862	0.000796207	0.0282784	0.0240942	EGR1/CCR2/KIT/NLRP3/LEF1/CTLA4/IL1B/ GPR183/CD28/CD27/PCK1	11
GO:0032496	response to lipopolysaccharide	13/267	326/18862	0.000800332	0.0282784	0.0240942	SASH1/MGST1/PRKCA/NLRP3/ADM/ CD14/IL1B/PRPF8/NFKB1/SIRPA/PCK1/ AXL/LY86	13
GO:0006006	glucose metabolic process	10/267	210/18862	0.000848522	0.0294207	0.0250675	HK2/ENO1/SORD/ENO2/HK3/GAPDH/ PGM2L1/GPI/PCK1/FBP1	10
GO:0046718	viral entry into host cell	8/267	140/18862	0.000867941	0.0298034	0.0253935	GPR15/CLEC5A/TFRC/LGALS1/HYAL3/ HSPA1A/XPR1/AXL	8
GO:0048872	homeostasis of number of cells	11/267	249/18862	0.000879139	0.0298034	0.0253935	CCR4/TNFRSF13B/MFHAS1/KIT/GAPT/ KLF13/SIT1/GPR183/HSPA1A/ETS1/AXL	11
GO:0002312	B cell activation involved in immune response	6/267	79/18862	0.000891076	0.0298034	0.0253935	TFRC/GAPT/LGALS1/GPR183/PARP3/CD28	6
GO:0045619	regulation of lymphocyte differentiation	9/267	175/18862	0.000891691	0.0298034	0.0253935	CCR2/NLRP3/LEF1/CTLA4/XRCC6/CD28/ CD27/PCK1/AXL	9
GO:0035589	G protein-coupled purinergic nucleotide receptor signaling pathway	3/267	14/18862	0.000909483	0.0299125	0.0254866	P2RY6/P2RY2/GPR34	3
GO:1904837	beta-catenin-TCF complex assembly	4/267	31/18862	0.00091421	0.0299125	0.0254866	MYC/TRRAP/AXIN2/LEF1	4
GO:0007202	activation of phospholipase C activity	4/267	32/18862	0.00103329	0.0330476	0.0281577	P2RY6/GPR55/PHB2/LPAR1	4
GO:0032673	regulation of interleukin-4 production	4/267	32/18862	0.00103329	0.0330476	0.0281577	NLRP3/LEF1/SLC7A5/CD28	4
GO:0031647	regulation of protein stability	12/267	295/18862	0.00106472	0.0337616	0.0287661	ASGR2/EPHA4/BAG3/NEDD4L/GRN/HCFC1/ GAPDH/PHB2/VPS11/HSPA1A/CREBL2/ CTSH	12
GO:0006000	fructose metabolic process	3/267	15/18862	0.00112501	0.0353493	0.0301189	SORD/PFKFB3/FBP1	3
GO:0002700	regulation of production of molecular mediator of immune response	8/267	146/18862	0.00113906	0.0353493	0.0301189	CCR2/TFRC/NLRP3/SLC7A5/IL1B/PARP3/ GPI/CD28	8
GO:0050869	negative regulation of B cell activation	4/267	33/18862	0.00116286	0.0353493	0.0301189	SAMSN1/TNFRSF13B/CTLA4/PARP3	4
GO:0051701	biological process involved in interaction with host	10/267	219/18862	0.00116658	0.0353493	0.0301189	GPR15/CLEC5A/TFRC/LGALS1/PHB2/ HYAL3/HSPA1A/ATG7/XPR1/AXL	10
GO:0002833	positive regulation of response to biotic stimulus	11/267	258/18862	0.00117196	0.0353493	0.0301189	SASH1/CLEC10A/COCH/PRKCA/MUC1/ GRN/IKBKE/SIN3A/XRCC6/NFKB1/LY86	11
GO:0031295	T cell costimulation	5/267	57/18862	0.00125734	0.0376187	0.0320524	ICOS/LGALS1/CTLA4/CD5/CD28	5
GO:0051403	stress-activated MAPK cascade	11/267	261/18862	0.0012858	0.0378759	0.0322716	SASH1/MYC/MFHAS1/ADORA2B/TRAF1/ IL1B/EZR/NFKB1/SIRPA/CD27/MAP4K1	11
GO:0044282	small molecule catabolic process	15/267	431/18862	0.0012973	0.0378759	0.0322716	HK2/ENO1/ACOX2/ALDH2/SORD/ENO2/ HK3/GAPDH/BCKDHA/AFMID/PGM2L1/ GPI/PGD/HADHA/PCK1	15
GO:0032370	positive regulation of lipid transport	6/267	85/18862	0.00130677	0.0378759	0.0322716	CES1/P2RX4/EEPD1/IL1B/ACSL1/ANXA2	6
GO:0001649	osteoblast differentiation	10/267	223/18862	0.00133623	0.0384294	0.0327432	CLEC5A/FASN/VCAN/AXIN2/LEF1/RSL1D1/ CAT/ACVR1/LRP3/ID3	10
GO:0031663	lipopolysaccharide-mediated signaling pathway	5/267	58/18862	0.00136028	0.0388203	0.0330763	SASH1/PRKCA/CD14/IL1B/LY86	5
GO:0009165	nucleotide biosynthetic process	11/267	264/18862	0.00140859	0.0395898	0.0337319	PID1/ADCY3/ENO1/FASN/ADSL/NME4/ ACACA/PAICS/AFMID/COASY/ACSL1	11
GO:0060326	cell chemotaxis	12/267	306/18862	0.00145361	0.0402405	0.0342863	CCR4/CCR8/CCR2/CORO1B/P2RX4/KIT/ CCR10/LEF1/NBL1/GPR183/PLA2G7/ LPAR1	12
GO:0150104	transport across blood-brain barrier	6/267	87/18862	0.00147389	0.0402405	0.0342863	SLC7A1/TFRC/SLC7A5/SLC44A1/LRP3/ SLC2A3	6
GO:0001819	positive regulation of cytokine production	15/267	437/18862	0.00148597	0.0402405	0.0342863	CYP1B1/EGR1/CCR2/NLRP3/CD14/SLC7A5/ FURIN/GAPDH/IL1B/TLR5/HSPA1A/XRCC6/ CD28/NFKB1/OSM	15
GO:0062012	regulation of small molecule metabolic process	15/267	437/18862	0.00148597	0.0402405	0.0342863	PID1/P2RY6/CES1/EGR1/ODC1/ENO1/ FASN/KIT/ADM/ACACA/IL1B/DHCR7/ PFKFB3/NFKB1/FBP1	15
GO:0002285	lymphocyte activation involved in immune response	9/267	189/18862	0.00152709	0.0408264	0.0347855	TFRC/GAPT/NLRP3/LEF1/LGALS1/GPR183/ PARP3/CD28/PCK1	9
GO:0006094	gluconeogenesis	6/267	88/18862	0.00156332	0.0408264	0.0347855	ENO1/ENO2/GAPDH/GPI/PCK1/FBP1	6
GO:0034113	heterotypic cell-cell adhesion	5/267	60/18862	0.00158464	0.0408264	0.0347855	DSC2/ALOX15/IL1B/IL1RN/SIRPA	5
GO:0090136	epithelial cell-cell adhesion	3/267	17/18862	0.0016465	0.0421278	0.0358944	CYP1B1/KIT/CTNNA1	3
GO:0051090	regulation of DNA-binding transcription factor activity	15/267	444/18862	0.00173468	0.0435533	0.037109	CYP1B1/ADORA3/KIT/TFRC/ARID5B/ NLRP3/TRAF1/PHB2/IL1B/CAT/HSPA1A/ NFKB1/PPRC1/FZD2/ID3	15
GO:0032368	regulation of lipid transport	8/267	156/18862	0.00173744	0.0435533	0.037109	CES1/P2RX4/EEPD1/FURIN/IL1B/NFKB1/ ACSL1/ANXA2	8
GO:0046165	alcohol biosynthetic process	8/267	156/18862	0.00173744	0.0435533	0.037109	P2RY6/CES1/FASN/ACACA/DHDDS/DHCR7/ NFKB1/PCK1	8
GO:0050864	regulation of B cell activation	9/267	193/18862	0.0017635	0.04391	0.0374129	SAMSN1/TNFRSF13B/TFRC/CTLA4/GPR183/ PARP3/IGLL1/CD28/CD27	9
