# Supplementary material for: Gene Set Based Integrated Methylome and Transcriptome Analysis Reveals Potential Molecular Mechanisms Linking Cigarette Smoking and Related Diseases
Source: OMICS. 2023 May 17;27(5):193–204. doi: 10.1089/omi.2023.0028 (PMC10254975; doi:10.1089/omi.2023.0028)
Supplement: Supplemental data [file Suppl_TableS4.xlsx]

## Sheet: Sheet1
Table S4: List of 87 Gene Ontology (GO) terms (biological processes) enriched in the list of 312 downregulated genes among active cigarette smokers.
ID	Description	GeneRatio	BgRatio	pvalue	p.adjust	qvalue	geneID	Count
GO:0001906	cell killing	15/211	179/18862	1.6891e-09	5.11122e-06	4.50545e-06	KLRD1/PRF1/GZMM/CD160/GNLY/HAVCR2/ GZMB/SLAMF7/NCR1/LCE3B/SERPINB4/ KLRC1/CASP8/CD226/IL12RB1	15
GO:0002228	natural killer cell mediated immunity	10/211	67/18862	3.52785e-09	5.19772e-06	4.5817e-06	SH2D1B/KLRD1/CD160/HAVCR2/GZMB/ SLAMF7/NCR1/SERPINB4/KLRC1/CD226	10
GO:0001909	leukocyte mediated cytotoxicity	12/211	113/18862	5.15306e-09	5.19772e-06	4.5817e-06	KLRD1/PRF1/GZMM/CD160/HAVCR2/GZMB/ SLAMF7/NCR1/SERPINB4/KLRC1/CD226/IL12RB1	12
GO:0042267	natural killer cell mediated cytotoxicity	9/211	64/18862	3.73957e-08	2.82899e-05	2.49371e-05	KLRD1/CD160/HAVCR2/GZMB/SLAMF7/NCR1/ SERPINB4/KLRC1/CD226	9
GO:0002715	regulation of natural killer cell mediated immunity	8/211	48/18862	5.51833e-08	2.90199e-05	2.55806e-05	SH2D1B/KLRD1/CD160/HAVCR2/NCR1/ SERPINB4/KLRC1/CD226	8
GO:0002831	regulation of response to biotic stimulus	20/211	420/18862	5.75411e-08	2.90199e-05	2.55806e-05	SH2D1B/KLRD1/PYHIN1/CD160/ICAM2/ FGL2/PSMA7/HAVCR2/NCR1/TSPAN32/ SERPINB4/APOBEC3G/KLRC1/CCL5/SIRT2/ FYN/CD226/PSME2/IL12RB1/PSMB9	20
GO:0046651	lymphocyte proliferation	16/211	282/18862	1.23405e-07	4.95706e-05	4.36956e-05	ERBB2/CD38/HAVCR2/ADA/CD300A/CBLB/ ZAP70/CCL5/TNFSF4/FYN/IKZF3/FCRL3/ IL12RB1/BTN3A1/AIF1/CLCF1	16
GO:0031341	regulation of cell killing	10/211	98/18862	1.47434e-07	4.95706e-05	4.36956e-05	KLRD1/PRF1/CD160/HAVCR2/NCR1/SERPINB4/ KLRC1/CASP8/CD226/IL12RB1	10
GO:0050670	regulation of lymphocyte proliferation	14/211	221/18862	2.03916e-07	6.1705e-05	5.43919e-05	ERBB2/CD38/HAVCR2/ADA/CD300A/CBLB/ ZAP70/CCL5/TNFSF4/IKZF3/FCRL3/IL12RB1/ AIF1/CLCF1	14
GO:0042269	regulation of natural killer cell mediated cytotoxicity	7/211	44/18862	5.35247e-07	0.000124589	0.000109823	KLRD1/CD160/HAVCR2/NCR1/SERPINB4/KLRC1/ CD226	7
GO:0002706	regulation of lymphocyte mediated immunity	11/211	157/18862	1.58971e-06	0.000320698	0.00028269	SH2D1B/KLRD1/CD160/HAVCR2/NCR1/SERPINB4/ KLRC1/TNFSF4/CD226/IL12RB1/CLCF1	11
GO:0042110	T cell activation	19/211	474/18862	1.70072e-06	0.000321648	0.000283527	ERBB2/CD7/CD160/FGL2/HAVCR2/ADA/EOMES/ CD300A/CBLB/ZAP70/KLRC1/CCL5/CASP8/ TNFSF4/FYN/TOX/IL12RB1/BTN3A1/AIF1	19
GO:0045088	regulation of innate immune response	15/211	315/18862	2.7864e-06	0.000461169	0.000406513	SH2D1B/KLRD1/PYHIN1/CD160/ICAM2/PSMA7/ HAVCR2/NCR1/SERPINB4/KLRC1/CCL5/FYN/ CD226/PSME2/PSMB9	15
GO:0001910	regulation of leukocyte mediated cytotoxicity	8/211	79/18862	2.8354e-06	0.000461169	0.000406513	KLRD1/CD160/HAVCR2/NCR1/SERPINB4/KLRC1/ CD226/IL12RB1	8
GO:0050671	positive regulation of lymphocyte proliferation	10/211	135/18862	2.89564e-06	0.000461169	0.000406513	CD38/HAVCR2/ADA/ZAP70/CCL5/TNFSF4/FCRL3/ IL12RB1/AIF1/CLCF1	10
GO:0050852	T cell receptor signaling pathway	12/211	204/18862	3.34262e-06	0.000481655	0.000424571	CD160/CD247/PSMA7/ADA/CD300A/CBLB/ZAP70/ FYN/CD226/PSME2/BTN3A1/PSMB9	12
GO:0050851	antigen receptor-mediated signaling pathway	15/211	323/18862	3.78486e-06	0.00052059	0.000458891	CD160/CD38/CD247/PSMA7/ADA/CD300A/CBLB/ ZAP70/FYN/PLEKHA1/FCRL3/CD226/PSME2/ BTN3A1/PSMB9	15
GO:0002703	regulation of leukocyte mediated immunity	12/211	209/18862	4.29124e-06	0.000564578	0.000497666	SH2D1B/KLRD1/CD160/HAVCR2/NCR1/CD300A/ SERPINB4/KLRC1/TNFSF4/CD226/IL12RB1/CLCF1	12
GO:0045089	positive regulation of innate immune response	12/211	223/18862	8.31958e-06	0.001007	0.000887655	SH2D1B/KLRD1/PYHIN1/CD160/ICAM2/PSMA7/ HAVCR2/CCL5/FYN/CD226/PSME2/PSMB9	12
GO:0014065	phosphatidylinositol 3-kinase signaling	10/211	154/18862	9.38401e-06	0.00109215	0.000962716	PDGFD/ERBB2/CD160/HCST/PRR5/CCL5/SIRT2/ FYN/PLEKHA1/F2R	10
GO:0002449	lymphocyte mediated immunity	15/211	360/18862	1.38653e-05	0.00155394	0.00136977	SH2D1B/KLRD1/PRF1/GZMM/CD160/HAVCR2/ GZMB/SLAMF7/NCR1/SERPINB4/KLRC1/TNFSF4/ CD226/IL12RB1/CLCF1	15
GO:0007159	leukocyte cell-cell adhesion	15/211	366/18862	1.68344e-05	0.00181932	0.0016037	CX3CR1/ERBB2/CD160/FGL2/HAVCR2/ADA/ CD300A/CBLB/ZAP70/CCL5/TNFSF4/FYN/PECAM1/ IL12RB1/AIF1	15
GO:0050863	regulation of T cell activation	14/211	327/18862	1.99839e-05	0.00208522	0.00183808	ERBB2/CD160/FGL2/HAVCR2/ADA/CD300A/CBLB/ ZAP70/CCL5/TNFSF4/FYN/TOX/IL12RB1/AIF1	14
GO:0019835	cytolysis	5/211	31/18862	2.23984e-05	0.00225925	0.00199149	PRF1/GZMA/GZMM/GZMH/GZMB	5
GO:0006968	cellular defense response	6/211	54/18862	3.01295e-05	0.00282998	0.00249458	CX3CR1/PRF1/GNLY/NCR1/KLRG1/KLRC3	6
GO:0002429	immune response-activating cell surface receptor signaling pathway	17/211	481/18862	3.08623e-05	0.00282998	0.00249458	KLRD1/CD160/CD38/ICAM2/CD247/PSMA7/ADA/ CD300A/CBLB/ZAP70/FYN/PLEKHA1/FCRL3/ CD226/PSME2/BTN3A1/PSMB9	17
GO:0090713	immunological memory process	4/211	17/18862	3.23129e-05	0.00287585	0.00253502	CD160/FGL2/TNFSF4/IL12RB1	4
GO:0045953	negative regulation of natural killer cell mediated cytotoxicity	4/211	18/18862	4.1182e-05	0.00346157	0.00305132	KLRD1/HAVCR2/SERPINB4/KLRC1	4
GO:0046631	alpha-beta T cell activation	9/211	149/18862	4.66809e-05	0.00381774	0.00336528	CD160/ADA/EOMES/CD300A/CBLB/ZAP70/ TNFSF4/TOX/IL12RB1	9
GO:0050777	negative regulation of immune response	9/211	150/18862	4.91859e-05	0.00391675	0.00345255	KLRD1/CD160/FGL2/HAVCR2/CD300A/SERPINB4/ KLRC1/TNFSF4/FCRLB	9
GO:0030888	regulation of B cell proliferation	6/211	61/18862	6.06983e-05	0.00459182	0.00404762	CD38/ADA/CD300A/IKZF3/FCRL3/CLCF1	6
GO:0042098	T cell proliferation	10/211	195/18862	7.12981e-05	0.00511733	0.00451084	ERBB2/HAVCR2/CBLB/ZAP70/CCL5/TNFSF4/FYN/ IL12RB1/BTN3A1/AIF1	10
GO:0002697	regulation of immune effector process	16/211	465/18862	7.27308e-05	0.00511733	0.00451084	SH2D1B/KLRD1/CD160/FGL2/HAVCR2/NCR1/ TSPAN32/CD300A/SERPINB4/APOBEC3G/KLRC1/ TNFSF4/FCRL3/CD226/IL12RB1/CLCF1	16
GO:0050856	regulation of T cell receptor signaling pathway	5/211	40/18862	7.99324e-05	0.00537501	0.00473798	CD160/ADA/CD300A/CBLB/CD226	5
GO:0002698	negative regulation of immune effector process	8/211	125/18862	8.24188e-05	0.00542172	0.00477916	KLRD1/FGL2/HAVCR2/CD300A/SERPINB4/KLRC1/ TNFSF4/FCRL3	8
GO:1903037	regulation of leukocyte cell-cell adhesion	13/211	330/18862	9.24541e-05	0.00575248	0.00507072	ERBB2/CD160/FGL2/HAVCR2/ADA/CD300A/ CBLB/ZAP70/CCL5/TNFSF4/FYN/IL12RB1/AIF1	13
GO:0050854	regulation of antigen receptor-mediated signaling pathway	6/211	66/18862	9.48219e-05	0.00575248	0.00507072	CD160/ADA/CD300A/CBLB/FCRL3/CD226	6
GO:0060343	trabecula formation	4/211	22/18862	9.5051e-05	0.00575248	0.00507072	TGFBR3/HEY2/ADAMTS1/WNT10B	4
GO:0002819	regulation of adaptive immune response	9/211	170/18862	0.00012895	0.00765103	0.00674426	KLRD1/CD160/HAVCR2/ADA/KLRC1/TNFSF4/ CD226/IL12RB1/CLCF1	9
GO:0002418	immune response to tumor cell	4/211	24/18862	0.000135674	0.00789521	0.0069595	PRF1/CD160/HAVCR2/CD226	4
GO:0046634	regulation of alpha-beta T cell activation	7/211	101/18862	0.00014026	0.00800808	0.00705899	CD160/ADA/CD300A/CBLB/ZAP70/TNFSF4/ IL12RB1	7
GO:0045619	regulation of lymphocyte differentiation	9/211	175/18862	0.000160555	0.00899701	0.00793072	ERBB2/FGL2/ADA/ZAP70/TNFSF4/IKZF3/TOX/ FCRL3/IL12RB1	9
GO:0002696	positive regulation of leukocyte activation	14/211	401/18862	0.000177637	0.00977325	0.00861496	CD160/CD38/HAVCR2/ADA/ZAP70/CCL5/TNFSF4/ FYN/TOX/FCRL3/CD226/IL12RB1/AIF1/CLCF1	14
GO:0002683	negative regulation of immune system process	14/211	403/18862	0.000186979	0.00995761	0.00877746	KLRD1/ERBB2/CD160/FGL2/HAVCR2/ADA/ TSPAN32/CD300A/SERPINB4/CBLB/KLRC1/ TNFSF4/FCRL3/FCRLB	14
GO:0001913	T cell mediated cytotoxicity	5/211	48/18862	0.000193454	0.0100379	0.00884824	KLRD1/PRF1/GZMM/KLRC1/IL12RB1	5
GO:0051251	positive regulation of lymphocyte activation	13/211	356/18862	0.000195716	0.0100379	0.00884824	CD160/CD38/HAVCR2/ADA/ZAP70/CCL5/ TNFSF4/FYN/TOX/FCRL3/IL12RB1/AIF1/CLCF1	13
GO:0002708	positive regulation of lymphocyte mediated immunity	7/211	108/18862	0.000212901	0.0107373	0.00946475	SH2D1B/KLRD1/CD160/TNFSF4/CD226/IL12RB1/ CLCF1	7
GO:0031349	positive regulation of defense response	13/211	361/18862	0.000224154	0.0111195	0.00980165	SH2D1B/KLRD1/PYHIN1/CD160/ICAM2/PSMA7/ HAVCR2/CCL5/TNFSF4/FYN/CD226/PSME2/PSMB9	13
GO:0043380	regulation of memory T cell differentiation	3/211	12/18862	0.000281824	0.0133894	0.0118025	FGL2/TNFSF4/IL12RB1	3
GO:0002820	negative regulation of adaptive immune response	5/211	52/18862	0.000283187	0.0133894	0.0118025	KLRD1/CD160/HAVCR2/KLRC1/TNFSF4	5
GO:0002704	negative regulation of leukocyte mediated immunity	5/211	53/18862	0.000309869	0.0144256	0.0127159	KLRD1/HAVCR2/CD300A/SERPINB4/KLRC1	5
GO:1902105	regulation of leukocyte differentiation	11/211	279/18862	0.000318159	0.0145871	0.0128583	ERBB2/FGL2/ADA/ZAP70/CASP8/TNFSF4/CA2/ IKZF3/TOX/FCRL3/IL12RB1	11
GO:0050858	negative regulation of antigen receptor-mediated signaling pathway	4/211	30/18862	0.000332008	0.0149948	0.0132177	CD160/CD300A/CBLB/FCRL3	4
GO:0002822	regulation of adaptive immune response based on somatic recombination of immune receptors built from immunoglobulin superfamily domains	8/211	155/18862	0.00036233	0.0157073	0.0138457	KLRD1/HAVCR2/ADA/KLRC1/TNFSF4/CD226/ IL12RB1/CLCF1	8
GO:0060347	heart trabecula formation	3/211	13/18862	0.000363354	0.0157073	0.0138457	TGFBR3/HEY2/ADAMTS1	3
GO:0002717	positive regulation of natural killer cell mediated immunity	4/211	31/18862	0.000377876	0.0158813	0.0139991	SH2D1B/KLRD1/CD160/CD226	4
GO:0014068	positive regulation of phosphatidylinositol 3-kinase signaling	6/211	90/18862	0.000520385	0.0209958	0.0185075	PDGFD/HCST/PRR5/CCL5/FYN/F2R	6
GO:0042129	regulation of T cell proliferation	8/211	168/18862	0.00061895	0.024644	0.0217233	ERBB2/HAVCR2/CBLB/ZAP70/CCL5/TNFSF4/ IL12RB1/AIF1	8
GO:0050870	positive regulation of T cell activation	9/211	212/18862	0.000657051	0.0258212	0.022761	CD160/HAVCR2/ADA/ZAP70/CCL5/TNFSF4/FYN/ IL12RB1/AIF1	9
GO:0031343	positive regulation of cell killing	5/211	63/18862	0.000693419	0.0269011	0.0237129	KLRD1/PRF1/CD160/CD226/IL12RB1	5
GO:0048661	positive regulation of smooth muscle cell proliferation	6/211	96/18862	0.000733105	0.0271351	0.0239191	PDGFD/RBPMS2/ID2/ADAMTS1/CCL5/AIF1	6
GO:1901184	regulation of ERBB signaling pathway	6/211	96/18862	0.000733105	0.0271351	0.0239191	ERBB2/FASLG/SPRY2/CBLB/HIP1R/ERRFI1	6
GO:0030098	lymphocyte differentiation	12/211	358/18862	0.000735319	0.0271351	0.0239191	ERBB2/FGL2/ADA/EOMES/ZAP70/KLRC1/ TNFSF4/IKZF3/TOX/FCRL3/IL12RB1/CLCF1	12
GO:1903131	mononuclear cell differentiation	13/211	411/18862	0.000763905	0.0278503	0.0245496	ERBB2/FGL2/ADA/EOMES/BATF3/ZAP70/KLRC1/ TNFSF4/IKZF3/TOX/FCRL3/IL12RB1/CLCF1	13
GO:0032729	positive regulation of interferon-gamma production	5/211	65/18862	0.000800297	0.0288297	0.0254129	CD160/HAVCR2/TNFSF4/CD226/IL12RB1	5
GO:0046635	positive regulation of alpha-beta T cell activation	5/211	66/18862	0.000858123	0.0303282	0.0267338	CD160/ADA/ZAP70/TNFSF4/IL12RB1	5
GO:0042102	positive regulation of T cell proliferation	6/211	99/18862	0.000861938	0.0303282	0.0267338	HAVCR2/ZAP70/CCL5/TNFSF4/IL12RB1/AIF1	6
GO:0002832	negative regulation of response to biotic stimulus	6/211	100/18862	0.000908544	0.0316006	0.0278554	KLRD1/FGL2/HAVCR2/SERPINB4/KLRC1/SIRT2	6
GO:0002834	regulation of response to tumor cell	3/211	18/18862	0.000994788	0.0333344	0.0293837	CD160/HAVCR2/CD226	3
GO:0070269	pyroptosis	3/211	18/18862	0.000994788	0.0333344	0.0293837	GZMA/GZMB/CASP8	3
GO:0030890	positive regulation of B cell proliferation	4/211	40/18862	0.00101463	0.0333344	0.0293837	CD38/ADA/FCRL3/CLCF1	4
GO:1904037	positive regulation of epithelial cell apoptotic process	4/211	40/18862	0.00101463	0.0333344	0.0293837	CD160/FASLG/H19/AKR1C3	4
GO:0018212	peptidyl-tyrosine modification	12/211	372/18862	0.00102449	0.0333344	0.0293837	MATK/PDGFD/ERBB2/CD300A/CBLB/ZAP70/CCL5/ FYN/ERRFI1/TPST2/PECAM1/CLCF1	12
GO:0043491	protein kinase B signaling	10/211	273/18862	0.00104124	0.0335189	0.0295464	CX3CR1/ERBB2/H19/AKR1C3/SPRY2/RRAS/CCL5/ SIRT2/FYN/PLEKHA1	10
GO:0002456	T cell mediated immunity	6/211	104/18862	0.00111467	0.0355051	0.0312971	KLRD1/PRF1/GZMM/KLRC1/TNFSF4/IL12RB1	6
GO:0038127	ERBB signaling pathway	7/211	145/18862	0.00124599	0.0392748	0.0346201	MATK/ERBB2/FASLG/SPRY2/CBLB/HIP1R/ERRFI1	7
GO:0046632	alpha-beta T cell differentiation	6/211	107/18862	0.00129144	0.0399907	0.0352511	ADA/EOMES/ZAP70/TNFSF4/TOX/IL12RB1	6
GO:0045580	regulation of T cell differentiation	7/211	146/18862	0.00129657	0.0399907	0.0352511	ERBB2/FGL2/ADA/ZAP70/TNFSF4/TOX/IL12RB1	7
GO:0036120	cellular response to platelet-derived growth factor stimulus	3/211	20/18862	0.00136706	0.0405563	0.0357497	PDGFD/FYN/ERRFI1	3
GO:0002218	activation of innate immune response	7/211	148/18862	0.00140253	0.0412043	0.0363209	KLRD1/PYHIN1/ICAM2/PSMA7/FYN/PSME2/PSMB9	7
GO:0014911	positive regulation of smooth muscle cell migration	4/211	45/18862	0.00158371	0.0452104	0.0398522	PDGFD/ADAMTS1/CCL5/AIF1	4
GO:0032609	interferon-gamma production	6/211	112/18862	0.00163276	0.046175	0.0407025	CD160/HAVCR2/TNFSF4/CD226/IL12RB1/BTN3A1	6
GO:1902107	positive regulation of leukocyte differentiation	7/211	154/18862	0.00176142	0.0488996	0.0431042	ADA/ZAP70/CASP8/TNFSF4/CA2/TOX/IL12RB1	7
GO:0002223	stimulatory C-type lectin receptor signaling pathway	6/211	114/18862	0.00178696	0.0491576	0.0433316	KLRD1/ICAM2/PSMA7/FYN/PSME2/PSMB9	6
GO:0033081	regulation of T cell differentiation in thymus	3/211	22/18862	0.00181659	0.0495225	0.0436532	ERBB2/ADA/TOX	3
GO:0030217	T cell differentiation	9/211	246/18862	0.00185609	0.0498943	0.043981	ERBB2/FGL2/ADA/EOMES/ZAP70/KLRC1/TNFSF4/ TOX/IL12RB1	9
GO:0002823	negative regulation of adaptive immune response based on somatic recombination of immune receptors built from immunoglobulin superfamily domains	4/211	47/18862	0.0018632	0.0498943	0.043981	KLRD1/HAVCR2/KLRC1/TNFSF4	4
