# Supplementary material for: Gene Set Based Integrated Methylome and Transcriptome Analysis Reveals Potential Molecular Mechanisms Linking Cigarette Smoking and Related Diseases
Source: OMICS. 2023 May 17;27(5):193–204. doi: 10.1089/omi.2023.0028 (PMC10254975; doi:10.1089/omi.2023.0028)
Supplement: Supplemental data [file Suppl_TableS5.xlsx]

## Sheet: Sheet1
Table S5: List of 72 Gene Ontology (GO) terms (biological processes) enriched in the list of 49 genes with hypomethylated CpG sites in their body region.
ID	Description	GeneRatio	BgRatio	pvalue	p.adjust	qvalue	geneID	Count
GO:0045668	negative regulation of osteoblast differentiation	4/43	50/18862	4.99554e-06	0.00696319	0.0049692	PPARG/NBR1/LRP5/NOTCH1	4
GO:0045667	regulation of osteoblast differentiation	5/43	128/18862	1.04158e-05	0.00696319	0.0049692	PPARG/NBR1/PTK2/LRP5/NOTCH1	5
GO:0035690	cellular response to drug	4/43	63/18862	1.2646e-05	0.00696319	0.0049692	KCNQ1/NFE2L2/RECQL5/HMGA2	4
GO:0007178	transmembrane receptor protein serine/threonine kinase signaling pathway	7/43	358/18862	1.49746e-05	0.00696319	0.0049692	ZC3H3/PPARG/SPRED2/PTK2/ATOH8/HIPK2/ NOTCH1	7
GO:0001503	ossification	7/43	401/18862	3.10104e-05	0.0115359	0.00823245	XYLT1/PPARG/NBR1/PTK2/LRP5/NOTCH1/ SLC24A3	7
GO:0006874	cellular calcium ion homeostasis	7/43	442/18862	5.74892e-05	0.0137702	0.00982695	CDH23/F2RL3/HAP1/ITPR1/AVPR1B/SLC24A3/ HTT	7
GO:0043276	anoikis	3/43	34/18862	6.28617e-05	0.0137702	0.00982695	BMF/PTK2/NOTCH1	3
GO:0055074	calcium ion homeostasis	7/43	454/18862	6.80437e-05	0.0137702	0.00982695	CDH23/F2RL3/HAP1/ITPR1/AVPR1B/SLC24A3/ HTT	7
GO:0072503	cellular divalent inorganic cation homeostasis	7/43	480/18862	9.64156e-05	0.0137702	0.00982695	CDH23/F2RL3/HAP1/ITPR1/AVPR1B/SLC24A3/HTT	7
GO:0051281	positive regulation of release of sequestered calcium ion into cytosol	3/43	40/18862	0.000102805	0.0137702	0.00982695	F2RL3/HAP1/HTT	3
GO:0034764	positive regulation of transmembrane transport	5/43	207/18862	0.000104009	0.0137702	0.00982695	F2RL3/HAP1/KCNQ1/NFE2L2/HTT	5
GO:0034767	positive regulation of ion transmembrane transport	5/43	207/18862	0.000104009	0.0137702	0.00982695	F2RL3/HAP1/KCNQ1/NFE2L2/HTT	5
GO:0030001	metal ion transport	7/43	486/18862	0.000104173	0.0137702	0.00982695	CDH23/F2RL3/HAP1/KCNQ1/ITPR1/SLC24A3/HTT	7
GO:0051480	regulation of cytosolic calcium ion concentration	6/43	344/18862	0.000121538	0.0137702	0.00982695	CDH23/F2RL3/HAP1/ITPR1/AVPR1B/HTT	6
GO:0051209	release of sequestered calcium ion into cytosol	4/43	112/18862	0.000121602	0.0137702	0.00982695	F2RL3/HAP1/ITPR1/HTT	4
GO:0072507	divalent inorganic cation homeostasis	7/43	499/18862	0.000122737	0.0137702	0.00982695	CDH23/F2RL3/HAP1/ITPR1/AVPR1B/SLC24A3/HTT	7
GO:0051283	negative regulation of sequestering of calcium ion	4/43	113/18862	0.000125857	0.0137702	0.00982695	F2RL3/HAP1/ITPR1/HTT	4
GO:0051282	regulation of sequestering of calcium ion	4/43	115/18862	0.000134688	0.0139178	0.00993226	F2RL3/HAP1/ITPR1/HTT	4
GO:0001649	osteoblast differentiation	5/43	223/18862	0.000147436	0.0142928	0.0101999	PPARG/NBR1/PTK2/LRP5/NOTCH1	5
GO:0051208	sequestering of calcium ion	4/43	119/18862	0.000153686	0.0142928	0.0101999	F2RL3/HAP1/ITPR1/HTT	4
GO:0010594	regulation of endothelial cell migration	5/43	231/18862	0.000173777	0.0153916	0.0109841	PPARG/NFE2L2/PTK2/ATOH8/NOTCH1	5
GO:0030514	negative regulation of BMP signaling pathway	3/43	51/18862	0.000212939	0.018003	0.0128477	PPARG/HIPK2/NOTCH1	3
GO:0010524	positive regulation of calcium ion transport into cytosol	3/43	53/18862	0.000238776	0.0180379	0.0128725	F2RL3/HAP1/HTT	3
GO:0090101	negative regulation of transmembrane receptor protein serine/threonine kinase signaling pathway	4/43	134/18862	0.000242445	0.0180379	0.0128725	PPARG/SPRED2/HIPK2/NOTCH1	4
GO:0097553	calcium ion transmembrane import into cytosol	4/43	134/18862	0.000242445	0.0180379	0.0128725	F2RL3/HAP1/ITPR1/HTT	4
GO:0090092	regulation of transmembrane receptor protein serine/threonine kinase signaling pathway	5/43	251/18862	0.00025541	0.0182716	0.0130393	ZC3H3/PPARG/SPRED2/HIPK2/NOTCH1	5
GO:0031223	auditory behavior	2/43	11/18862	0.000275589	0.018307	0.0130646	CNTNAP2/HTT	2
GO:1901533	negative regulation of hematopoietic progenitor cell differentiation	2/43	11/18862	0.000275589	0.018307	0.0130646	NFE2L2/NOTCH1	2
GO:1904064	positive regulation of cation transmembrane transport	4/43	141/18862	0.000294467	0.0188865	0.0134781	F2RL3/HAP1/KCNQ1/HTT	4
GO:0006816	calcium ion transport	6/43	409/18862	0.000309797	0.0192074	0.0137072	CDH23/F2RL3/HAP1/ITPR1/SLC24A3/HTT	6
GO:0007638	mechanosensory behavior	2/43	12/18862	0.000330229	0.0198137	0.0141398	CNTNAP2/HTT	2
GO:0060402	calcium ion transport into cytosol	4/43	152/18862	0.000391755	0.0227707	0.0162501	F2RL3/HAP1/ITPR1/HTT	4
GO:0043542	endothelial cell migration	5/43	278/18862	0.000408427	0.0230204	0.0164283	PPARG/NFE2L2/PTK2/ATOH8/NOTCH1	5
GO:0009314	response to radiation	6/43	447/18862	0.00049668	0.0271713	0.0193905	BMF/LRP5/MME/HUS1/CEP250/HMGA2	6
GO:0010632	regulation of epithelial cell migration	5/43	293/18862	0.000518927	0.0275773	0.0196802	PPARG/NFE2L2/PTK2/ATOH8/NOTCH1	5
GO:1904427	positive regulation of calcium ion transmembrane transport	3/43	70/18862	0.00054311	0.0280607	0.0200252	F2RL3/HAP1/HTT	3
GO:0070588	calcium ion transmembrane transport	5/43	304/18862	0.000613287	0.0287337	0.0205055	F2RL3/HAP1/ITPR1/SLC24A3/HTT	5
GO:0060401	cytosolic calcium ion transport	4/43	173/18862	0.000638117	0.0287337	0.0205055	F2RL3/HAP1/ITPR1/HTT	4
GO:0001667	ameboidal-type cell migration	6/43	473/18862	0.00066855	0.0287337	0.0205055	PPARG/NFE2L2/PTK2/LRP5/ATOH8/NOTCH1	6
GO:0007204	positive regulation of cytosolic calcium ion concentration	5/43	310/18862	0.000669903	0.0287337	0.0205055	F2RL3/HAP1/ITPR1/AVPR1B/HTT	5
GO:0018105	peptidyl-serine phosphorylation	5/43	310/18862	0.000669903	0.0287337	0.0205055	NEK6/RPTOR/INPP5F/HIPK2/HMGA2	5
GO:0045603	positive regulation of endothelial cell differentiation	2/43	17/18862	0.000675563	0.0287337	0.0205055	ATOH8/NOTCH1	2
GO:2000811	negative regulation of anoikis	2/43	17/18862	0.000675563	0.0287337	0.0205055	PTK2/NOTCH1	2
GO:0051279	regulation of release of sequestered calcium ion into cytosol	3/43	76/18862	0.00069089	0.0287337	0.0205055	F2RL3/HAP1/HTT	3
GO:0008217	regulation of blood pressure	4/43	177/18862	0.000695171	0.0287337	0.0205055	PPARG/LRP5/MME/AVPR1B	4
GO:0051235	maintenance of location	5/43	319/18862	0.000762079	0.0308145	0.0219904	PPARG/F2RL3/HAP1/ITPR1/HTT	5
GO:0071900	regulation of protein serine/threonine kinase activity	6/43	492/18862	0.000821023	0.0324915	0.0231872	SPRED2/RPTOR/PIK3R5/LRP5/HTT/HMGA2	6
GO:0071478	cellular response to radiation	4/43	191/18862	0.000923439	0.0350723	0.025029	BMF/MME/HUS1/HMGA2	4
GO:0018209	peptidyl-serine modification	5/43	333/18862	0.000923949	0.0350723	0.025029	NEK6/RPTOR/INPP5F/HIPK2/HMGA2	5
GO:2000737	negative regulation of stem cell differentiation	2/43	21/18862	0.00103713	0.037957	0.0270876	NFE2L2/NOTCH1	2
GO:0007596	blood coagulation	5/43	342/18862	0.00104076	0.037957	0.0270876	ITPK1/F2RL3/PIK3R5/NFE2L2/ITPR1	5
GO:0007599	hemostasis	5/43	346/18862	0.00109606	0.0382478	0.0272952	ITPK1/F2RL3/PIK3R5/NFE2L2/ITPR1	5
GO:0050817	coagulation	5/43	347/18862	0.00111022	0.0382478	0.0272952	ITPK1/F2RL3/PIK3R5/NFE2L2/ITPR1	5
GO:0009612	response to mechanical stimulus	4/43	202/18862	0.00113649	0.0382478	0.0272952	PPARG/PTK2/CNTNAP2/HTT	4
GO:1901522	positive regulation of transcription from RNA polymerase II promoter involved in cellular response to chemical stimulus	2/43	22/18862	0.00113919	0.0382478	0.0272952	NFE2L2/NOTCH1	2
GO:0030510	regulation of BMP signaling pathway	3/43	91/18862	0.0011659	0.0382478	0.0272952	PPARG/HIPK2/NOTCH1	3
GO:0010996	response to auditory stimulus	2/43	23/18862	0.00124588	0.0382478	0.0272952	CNTNAP2/HTT	2
GO:0060561	apoptotic process involved in morphogenesis	2/43	23/18862	0.00124588	0.0382478	0.0272952	LRP5/NOTCH1	2
GO:0010631	epithelial cell migration	5/43	357/18862	0.00125943	0.0382478	0.0272952	PPARG/NFE2L2/PTK2/ATOH8/NOTCH1	5
GO:0051651	maintenance of location in cell	4/43	209/18862	0.00128877	0.0382478	0.0272952	F2RL3/HAP1/ITPR1/HTT	4
GO:0042493	response to drug	5/43	359/18862	0.00129098	0.0382478	0.0272952	PPARG/KCNQ1/NFE2L2/RECQL5/HMGA2	5
GO:0090132	epithelium migration	5/43	360/18862	0.00130697	0.0382478	0.0272952	PPARG/NFE2L2/PTK2/ATOH8/NOTCH1	5
GO:0010522	regulation of calcium ion transport into cytosol	3/43	95/18862	0.00131999	0.0382478	0.0272952	F2RL3/HAP1/HTT	3
GO:0036003	positive regulation of transcription from RNA polymerase II promoter in response to stress	2/43	24/18862	0.00135718	0.0382478	0.0272952	NFE2L2/NOTCH1	2
GO:0045724	positive regulation of cilium assembly	2/43	24/18862	0.00135718	0.0382478	0.0272952	HAP1/HTT	2
GO:2000209	regulation of anoikis	2/43	24/18862	0.00135718	0.0382478	0.0272952	PTK2/NOTCH1	2
GO:0090130	tissue migration	5/43	365/18862	0.00138913	0.0385639	0.0275207	PPARG/NFE2L2/PTK2/ATOH8/NOTCH1	5
GO:0050769	positive regulation of neurogenesis	4/43	217/18862	0.00147971	0.0404744	0.0288841	PPARG/HAP1/MME/NOTCH1	4
GO:0045444	fat cell differentiation	4/43	221/18862	0.00158222	0.0426513	0.0304376	PPARG/TRIO/LRP5/HMGA2	4
GO:0070482	response to oxygen levels	5/43	385/18862	0.00175649	0.0466724	0.0333072	PPARG/NFE2L2/ITPR1/HIPK2/NOTCH1	5
GO:0090100	positive regulation of transmembrane receptor protein serine/threonine kinase signaling pathway	3/43	107/18862	0.00185726	0.0480505	0.0342907	ZC3H3/HIPK2/NOTCH1	3
GO:0071453	cellular response to oxygen levels	4/43	231/18862	0.00186002	0.0480505	0.0342907	PPARG/NFE2L2/HIPK2/NOTCH1	4
